# Supplementary material for: Neurostructural subgroup in 4291 individuals with schizophrenia identified using the subtype and stage inference algorithm
Source: Nat Commun. 2024 Jul 17;15:5996. doi: 10.1038/s41467-024-50267-3 (PMC11252381; doi:10.1038/s41467-024-50267-3)
Supplement: Supplementary file 7 — Source Data [file 41467_2024_50267_MOESM7_ESM.zip]

Archive with 5 entries (4 files):
- source_data/
- source_data/figure 1.xlsx
- source_data/figure 2.xlsx
- source_data/figure 3.xlsx
- source_data/figure 4.xlsx
