# Supplementary material for: Neurostructural subgroup in 4291 individuals with schizophrenia identified using the subtype and stage inference algorithm
Source: Nat Commun. 2024 Jul 17;15:5996. doi: 10.1038/s41467-024-50267-3 (PMC11252381; doi:10.1038/s41467-024-50267-3)
Supplement: Supplementary file 7 — Source Data [file 41467_2024_50267_MOESM7_ESM.zip › source_data/figure 1.xlsx]

## Sheet: panel-a
Dice coefficient	K=2	K=3	K=4	K=5	K=6
Replication 1	0.848129	0.612127	0.576207	0.633395	0.557432
Replication 2	0.903962	0.626168	0.561143	0.602744	0.533426
Replication 3	0.762555	0.675868	0.536283	0.643452	0.574172
Replication 4	0.842957	0.632073	0.696883	0.555495	0.561346
Replication 5	0.788901	0.531557	0.669375	0.478654	0.407561
Replication 6	0.840585	0.598616	0.713465	0.631524	0.599601
Replication 7	0.91517	0.622517	0.747478	0.608558	0.581311
Replication 8	0.824034	0.656498	0.611752	0.558873	0.413762
Replication 9	0.821316	0.639919	0.526074	0.35049	0.384323
Replication 10	0.847315	0.689566	0.678351	0.502484	0.415749
std	0.046044	0.0440962	0.0793385	0.0915152	0.0860177
median	0.841771	0.62912	0.640563	0.580808	0.545429

## Sheet: panel-b
			Non-overlapping training data
			Subtype I	Subtype II
	Non-overlapping testing data	Subtype I	0.551397	0.0116059
		Subtype II	0.0750829	0.361914

## Sheet: panel-c
Trajectory I	T0	T1	T2	T3	T4	T5	T6	T7	T8	T9	T10	T11	T12	T13	T14	T15	T16
Broca's area	-0.009	0.985	0.756	0.754	0.873	0.991	0.973	1.058	1.159	1.194	1.35	1.457	1.483	1.471	1.284	1.635	2.093
Frontal lobe	-0.099	0.757	1.092	0.983	1.15	1.166	1.312	1.25	1.398	1.539	1.687	1.722	1.98	1.836	1.577	1.982	2.8
Insula	-0.171	0.512	0.905	1.083	0.81	0.897	1.013	1.055	1.231	1.372	1.5	1.449	1.608	1.736	1.667	1.735	2.445
Sensorimotor	-0.133	0.41	0.649	0.771	1.05	1.071	1.083	1.182	1.221	1.412	1.464	1.766	1.754	1.491	1.338	1.66	2.361
Cingulate	-0.181	0.416	0.601	0.907	1.005	1.073	1.186	1.169	1.197	1.294	1.42	1.322	1.824	1.612	1.484	1.501	2.575
Temporal lobe	-0.294	0.346	0.547	0.701	0.959	1.075	1.215	1.268	1.576	1.792	1.891	2.006	2.034	1.964	1.872	2.476	3.118
Parietal lobe	-0.26	0.219	0.415	0.506	0.747	0.951	1.101	1.058	1.172	1.564	1.396	1.596	1.754	1.451	1.327	1.736	2.409
Occipital lobe	-0.203	0.232	0.338	0.426	0.684	0.767	0.875	1.176	1.112	1.249	1.243	1.337	1.793	1.39	1.352	1.426	2.388
Hippocampus	-0.489	0.031	0.188	0.361	0.407	0.573	0.637	0.96	0.74	0.759	1.128	1.437	1.628	1.922	2.233	2.253	2.174
Parahippocampus	-0.484	-0.107	0.004	0.334	0.538	0.696	0.658	0.73	0.905	0.982	0.931	1.127	1.238	1.498	1.672	2.129	2.239
Thalamus	-0.196	-0.004	0.17	0.316	0.124	0.302	0.504	0.633	0.909	0.729	0.85	1.34	1.075	0.98	0.924	0.532	1.436
Amygdala	-0.576	-0.199	0.009	0.203	0.279	0.469	0.535	0.741	0.766	0.697	1.053	0.66	0.789	1.501	2.393	2.056	2.017
Accumbens	-0.512	-0.037	-0.066	0.124	0.2	0.164	0.223	0.163	0.472	0.439	0.309	0.351	0.519	0.639	0.548	0.599	1.156
Cerebellum	-0.289	-0.182	-0.046	0.071	0.096	0.024	0.214	0.211	0.182	0.406	0.436	0.272	0.429	0.553	0.406	0.641	1.096
Caudate	-0.539	-0.108	-0.3	-0.141	-0.169	-0.207	-0.089	0.058	0.065	0.179	0.102	0.097	0.124	0.243	0.236	0.193	0.519
Putamen	-0.642	-0.442	-0.436	-0.247	-0.352	-0.218	-0.132	-0.057	0.179	-0.061	-0.008	-0.245	-0.113	0.011	0.208	0.201	0.58
Pallidum	-0.665	-0.617	-0.653	-0.598	-0.8	-0.641	-0.604	-0.539	-0.429	-0.549	-0.591	-0.819	-0.72	-0.774	-0.658	-0.791	-0.451
Trajectory II	T0	T1	T2	T3	T4	T5	T6	T7	T8	T9	T10	T11	T12	T13	T14	T15	T16
Hippocampus	0.217	1.229	0.964	1.117	1.229	1.123	1.283	1.462	1.334	1.365	1.478	1.552	1.041	1.675	1.823	2.066	2.012
Amygdala	0.062	0.877	1.268	1.102	0.955	1.156	1.169	1.213	1.327	1.218	1.614	1.746	1.292	1.545	1.465	1.206	1.667
Parahippocampus	-0.074	0.59	1.026	1.051	0.905	0.789	0.955	1.194	1.1	1.172	1.061	1.212	1.485	1.39	1.158	1.104	1.395
Cerebellum	0.074	0.271	0.467	1.171	1.211	0.586	0.751	0.701	0.662	0.944	0.906	0.896	0.982	0.847	0.477	0.984	1.318
Accumbens	-0.238	0.284	0.422	0.664	0.946	1.362	1.091	1.135	1.273	1.228	1.471	1.201	1.459	1.479	2.084	1.76	1.938
Caudate	-0.122	0.212	0.342	0.425	0.692	1.278	1.276	1.065	1.002	1.105	1.226	1.182	1.539	1.482	1.33	1.643	1.71
Temporal lobe	-0.519	0.13	0.481	0.571	0.619	0.691	0.846	1.108	1.045	1.201	1.211	1.088	1.546	1.557	1.19	1.689	2.199
Insula	-0.592	0.196	0.3	0.512	0.632	0.56	0.906	1.106	0.946	1.104	1.178	1.271	1.364	1.38	1.821	1.942	2.172
Thalamus	-0.125	0.168	0.309	0.402	0.491	0.635	0.398	0.713	1.636	1.327	0.602	1.25	0.735	1.036	0.914	1.142	1.78
Occipital lobe	-0.468	0.02	0.181	0.301	0.529	0.302	0.558	0.771	0.715	1.018	1.09	0.803	0.726	1.015	0.987	1.172	1.624
Cingulate	-0.677	-0.055	0.184	0.26	0.393	0.433	0.648	0.758	0.692	0.517	0.866	0.813	1.12	1.107	1.32	1.389	2.017
Frontal lobe	-0.915	-0.225	0.04	0.206	0.195	0.515	0.651	0.514	0.574	0.835	0.827	1.079	1.093	1.155	1.33	1.486	2.17
Putamen	-0.313	-0.157	0.119	0.15	0.517	0.563	0.733	0.591	0.663	0.906	1.304	1.163	1.062	1.46	1.764	1.213	1.605
Parietal lobe	-0.722	-0.236	0.175	0.175	0.167	0.366	0.433	0.587	0.673	0.7	0.759	0.9	0.95	0.918	0.976	1.207	1.734
Broca's area	-0.829	-0.207	0.005	0.052	0.316	0.244	0.439	0.338	0.562	0.51	0.506	0.92	0.932	0.922	1.091	1.386	1.633
Sensorimotor	-0.774	-0.346	0.002	0.127	0.033	0.347	0.483	0.573	0.468	0.563	0.631	0.82	1.26	1.07	0.879	1.055	1.99
Pallidum	-0.485	-0.463	-0.271	-0.461	0.038	-0.179	0.041	-0.26	0.057	0.261	0.498	0.332	0.147	0.439	0.56	0.403	0.39

## Sheet: panel-d
Trajectory I	Hippocampus	Parahippocampus	Amygdala	Caudate	Putamen	Pallidum	Thalamus	Accumbens	Cingulate	Frontal	Parietal	Temporal	Occipital	Insula	Cerebellum	Sensorimotor	Broca	lPreCG	rPreCG	lSFG	rSFG	lMFG	rMFG	lIFGoperc	rIFGoperc	lIFGtriang	rIFGtriang	lIFGorb	rIFGorb	lROL	rROL	lSMA	rSMA	lOLF	rOLF	lSFGmedial	rSFGmedial	lPFCventmed	rPFCventmed	lREC	rREC	lOFCmed	rOFCmed	lOFCant	rOFCant	lOFCpost	rOFCpost	lOFClat	rOFClat
T0	-0.488517	-0.484211	-0.575802	-0.539174	-0.642014	-0.665201	-0.196317	-0.512186	-0.180842	-0.0989027	-0.259559	-0.293938	-0.203051	-0.171345	-0.289146	-0.132957	-0.0093392	-0.0794152	-0.068684	-0.0388749	-0.0917414	-0.0837136	-0.0340649	-0.00478962	0.000931418	-0.0123003	-0.0119954	-0.00974328	-0.0410204	-0.112155	-0.0481807	-0.11402	-0.170937	-0.212184	-0.212601	-0.0453031	-0.0614402	0.0281205	-0.0262975	-0.0547535	-0.0727368	-0.181018	-0.207947	-0.0946673	-0.11137	-0.104099	-0.126087	-0.0305792	-0.0457146
T1	0.031375	-0.106889	-0.199426	-0.108042	-0.441972	-0.617343	-0.00364352	-0.0367037	0.415931	0.757005	0.219125	0.346069	0.232384	0.512093	-0.182375	0.409676	0.985144	0.462306	0.335713	0.576144	0.543759	0.644616	0.633792	0.707037	0.591718	0.839718	0.802051	0.526074	0.6585	0.421352	0.515398	0.345157	0.287681	0.355602	0.273856	0.571069	0.41013	0.58225	0.558139	0.546704	0.456736	0.339208	0.252463	0.320273	0.296606	0.392301	0.409833	0.352435	0.477583
T2	0.188167	0.00392473	0.00867742	-0.299952	-0.436274	-0.652828	0.169548	-0.0664839	0.600909	1.09217	0.414559	0.546871	0.338398	0.904914	-0.0464086	0.648978	0.756108	0.650866	0.557495	0.931882	0.856817	0.762618	0.830543	0.578129	0.367457	0.678392	0.6625	0.79814	0.670011	0.604441	0.673952	0.669462	0.57471	0.559387	0.533237	0.832634	0.68429	0.800188	0.825452	0.807855	0.681581	0.579108	0.541323	0.595446	0.537339	0.659828	0.600242	0.616349	0.493075
T3	0.360945	0.334164	0.20337	-0.14137	-0.247425	-0.598404	0.316486	0.124267	0.90661	0.983027	0.506007	0.701199	0.425527	1.08316	0.0712329	0.770788	0.753678	0.66863	0.685555	0.842171	0.732411	0.730274	0.721959	0.711096	0.387342	0.620021	0.614123	0.653295	0.679418	0.706342	0.647048	0.574295	0.633836	0.536877	0.517651	0.834288	0.638288	0.663295	0.708938	0.673192	0.602781	0.453719	0.457034	0.441664	0.421507	0.454904	0.529541	0.427144	0.419644
T4	0.407127	0.537958	0.278814	-0.168763	-0.351958	-0.800203	0.124254	0.200364	1.00512	1.15035	0.747449	0.958856	0.684314	0.809983	0.0961186	1.0504	0.873178	0.930992	0.743415	0.968153	0.836212	0.955534	0.834975	0.636271	0.486847	0.731212	0.768008	0.749771	0.685907	0.681576	0.683127	0.818263	0.750432	0.675771	0.557542	0.956712	0.648305	0.661373	0.831415	0.788653	0.866203	0.573025	0.595119	0.686	0.692076	0.637458	0.504347	0.528898	0.418339
T5	0.572971	0.696194	0.468883	-0.207165	-0.218398	-0.640757	0.302243	0.164417	1.07287	1.16647	0.951146	1.07545	0.76699	0.897214	0.0236311	1.071	0.99132	0.738583	0.661981	0.89133	0.827262	0.933223	0.886563	0.90133	0.511961	0.819078	0.821922	0.713573	0.721126	0.759864	0.83268	0.883505	0.795544	0.723777	0.584573	0.981039	0.874718	0.777223	0.761243	0.787087	0.750466	0.525922	0.549602	0.656689	0.598718	0.530748	0.532223	0.59934	0.433039
T6	0.637203	0.657686	0.534856	-0.0891102	-0.132322	-0.603932	0.504161	0.222525	1.18603	1.31179	1.10149	1.21492	0.875229	1.0126	0.213534	1.08294	0.972559	0.766695	0.768356	1.03236	0.978568	1.05866	0.979822	0.68939	0.559059	0.880966	0.767254	0.831195	0.9165	0.797381	0.833729	0.897559	0.887508	0.713076	0.637263	1.09208	0.792517	1.02608	0.833424	0.853042	0.768873	0.622517	0.690517	0.769356	0.75222	0.641127	0.726297	0.593712	0.578559
T7	0.959667	0.729824	0.741259	0.0580093	-0.0565926	-0.539352	0.633481	0.163454	1.16905	1.25025	1.05845	1.26844	1.17555	1.05519	0.211093	1.18179	1.05773	0.904676	0.791037	0.967657	0.980157	0.966583	0.952954	0.886417	0.486935	0.945778	0.915231	0.782481	0.815269	0.883769	0.748019	0.942009	0.853361	0.697954	0.608509	1.01123	0.739907	0.899889	0.822028	0.935306	0.928722	0.555306	0.718611	0.596611	0.656852	0.669602	0.591093	0.438935	0.515926
T8	0.739747	0.904575	0.766264	0.0652759	0.178575	-0.429322	0.909333	0.472299	1.19707	1.39825	1.17249	1.5756	1.1124	1.23128	0.182172	1.22076	1.15853	0.919552	0.914322	1.13183	1.11946	1.13554	1.05607	0.87777	0.644069	1.00885	0.953816	0.849908	0.769667	1.04526	1.002	0.865322	0.84154	0.866563	0.79708	1.09047	0.868448	0.890046	0.83646	0.880552	0.850529	0.58592	0.577644	0.698	0.593057	0.773759	0.739931	0.687299	0.357322
T9	0.758795	0.982256	0.69741	0.178538	-0.0606923	-0.548538	0.729462	0.438538	1.29428	1.5386	1.56365	1.7915	1.24874	1.37229	0.405833	1.41203	1.19371	1.03926	0.929167	1.30763	1.28613	1.1416	0.974526	0.902013	0.718308	1.03563	0.919628	1.03358	0.864487	1.28506	1.17947	1.10779	1.11379	0.90259	0.745397	1.34145	1.04731	0.908141	0.823718	0.896821	0.900551	0.704308	0.787551	0.740205	0.732308	0.906615	0.857718	0.636987	0.444936
T10	1.12806	0.930716	1.05288	0.10194	-0.0079403	-0.590672	0.849821	0.308925	1.41966	1.68678	1.39618	1.89075	1.2429	1.49969	0.435537	1.46376	1.35024	1.18594	1.18546	1.32413	1.31639	1.27339	1.23933	1.20049	0.644463	1.11312	1.20701	0.98403	1.16133	1.33431	1.21955	1.14336	0.897627	1.03539	0.864552	1.38391	1.00479	1.16231	1.10684	1.03403	1.07542	0.83797	0.804537	0.698015	0.859045	0.944418	0.993284	0.904522	0.614045
T11	1.43666	1.1272	0.660136	0.0965455	-0.2445	-0.819273	1.33973	0.351318	1.32184	1.7222	1.59568	2.00595	1.3373	1.44893	0.271795	1.76609	1.4565	1.20173	1.22475	1.34961	1.25009	1.45041	1.30739	1.11218	0.787523	1.33377	1.14414	0.975909	1.12098	1.30411	1.17768	1.2418	1.19584	0.819045	0.65	1.32252	1.1227	1.19264	1.0388	1.32766	1.2503	1.02632	0.745727	0.819614	0.746273	0.907545	0.861273	0.475227	0.581864
T12	1.62796	1.23791	0.789185	0.123741	-0.1125	-0.719759	1.07517	0.51887	1.82448	1.98022	1.75367	2.03354	1.79291	1.60787	0.429241	1.754	1.48296	1.1783	1.2028	1.48465	1.4178	1.48556	1.42613	1.23752	0.717759	1.29954	1.27359	1.21226	1.31383	1.4625	1.51094	1.31172	1.33683	1.39098	1.06228	1.67135	1.3685	1.3982	1.27637	1.351	1.45996	1.0913	1.05233	0.879167	0.928259	1.05472	1.17344	0.884241	0.761185
T13	1.9219	1.49834	1.50056	0.24282	0.01084	-0.77436	0.98042	0.63878	1.61182	1.83624	1.4508	1.96398	1.39044	1.73622	0.55298	1.49078	1.4711	1.1668	1.13552	1.3244	1.38252	1.38692	1.26842	1.10056	0.93036	1.10168	1.29058	1.3818	1.3161	1.36654	1.35688	1.00052	1.1942	1.42306	1.17888	1.41066	1.23498	1.35108	1.1124	1.15858	1.2762	0.983	0.87266	0.88226	0.92766	1.19942	1.20422	1.0004	0.8433
T14	2.23326	1.67185	2.39264	0.235766	0.207936	-0.657574	0.924213	0.547766	1.48402	1.57696	1.32738	1.87228	1.35196	1.66655	0.406213	1.33834	1.28449	0.998106	0.914489	1.17191	1.2184	1.08132	0.990383	1.0784	0.717851	1.17709	0.916085	1.21494	1.31151	1.29298	1.21779	1.24209	1.09689	1.22866	0.972532	1.20334	0.96	1.04802	1.07972	1.02345	0.963234	0.750809	0.843319	1.12779	1.03868	1.05738	1.08213	0.858617	0.870702
T15	2.25345	2.12918	2.05564	0.193182	0.201	-0.790955	0.531591	0.598773	1.50086	1.98159	1.7355	2.47641	1.42577	1.7345	0.641227	1.65977	1.63491	1.21855	1.17386	1.47964	1.40032	1.51895	1.46059	1.24727	1.02714	1.38205	1.24023	1.73541	1.43564	1.50936	1.43009	1.25491	1.12355	1.22464	0.891182	1.64495	1.37736	1.05905	1.08323	1.125	1.16191	0.943636	1.14159	0.837818	1.18805	1.31336	1.3065	1.23359	0.861591
T16	2.17432	2.23892	2.01686	0.518566	0.579727	-0.451202	1.43639	1.15599	2.57455	2.80038	2.40885	3.11827	2.3878	2.44498	1.09645	2.36062	2.09319	1.81901	1.57297	2.10972	2.01046	2.13441	2.13502	1.6913	1.15461	1.68723	1.8282	1.82873	1.75997	1.85615	1.78132	1.89446	1.86797	1.96091	1.76712	2.21541	1.79367	1.94172	1.85157	2.03814	1.93429	1.62074	1.45347	1.64152	1.56256	1.63255	1.65243	1.32978	1.06223
Trajectory II	Hippocampus	Parahippocampus	Amygdala	Caudate	Putamen	Pallidum	Thalamus	Accumbens	Cingulate	Frontal	Parietal	Temporal	Occipital	Insula	Cerebellum	Sensorimotor	Broca	lPreCG	rPreCG	lSFG	rSFG	lMFG	rMFG	lIFGoperc	rIFGoperc	lIFGtriang	rIFGtriang	lIFGorb	rIFGorb	lROL	rROL	lSMA	rSMA	lOLF	rOLF	lSFGmedial	rSFGmedial	lPFCventmed	rPFCventmed	lREC	rREC	lOFCmed	rOFCmed	lOFCant	rOFCant	lOFCpost	rOFCpost	lOFClat	rOFClat
T0	0.21738	-0.0736995	0.0616088	-0.121592	-0.313067	-0.485252	-0.125155	-0.238369	-0.677158	-0.914814	-0.72249	-0.518595	-0.468077	-0.591743	0.0736166	-0.773598	-0.829166	-0.612814	-0.642664	-0.726343	-0.721969	-0.722485	-0.731142	-0.573252	-0.451865	-0.716948	-0.735347	-0.598729	-0.627603	-0.531917	-0.530498	-0.678074	-0.665876	-0.422485	-0.483313	-0.640801	-0.634776	-0.493757	-0.53207	-0.561571	-0.484709	-0.581444	-0.612326	-0.567421	-0.569293	-0.505049	-0.462189	-0.500415	-0.4951
T1	1.22867	0.5895	0.876681	0.211922	-0.157074	-0.462868	0.168328	0.283971	-0.0553578	-0.225314	-0.235657	0.129696	0.0204461	0.195946	0.271029	-0.34552	-0.206926	-0.333201	-0.329897	-0.24626	-0.192961	-0.245211	-0.268206	-0.0123088	-0.152559	-0.146348	-0.255603	0.0698676	-0.103098	-0.0797843	-0.198446	-0.283838	-0.209074	0.189015	0.065451	-0.106549	-0.192824	-0.0169069	-0.0272745	-0.0025	0.0218873	-0.110809	-0.17249	-0.215613	-0.162475	0.0383578	-0.0471324	-0.102392	-0.258936
T2	0.96395	1.02595	1.26843	0.341766	0.118539	-0.270582	0.30927	0.422298	0.184496	0.0400213	0.174844	0.480738	0.18117	0.300426	0.467007	0.00192908	0.00522695	-0.0997589	-0.106532	0.0223617	-0.0632057	-0.0507163	-0.0822057	0.0868014	-0.0291986	0.0146383	-0.0200142	0.0744468	-0.104872	0.139624	0.0472057	0.0764681	-0.00323404	0.27983	0.115872	0.0448652	0.0833404	0.201865	0.140213	0.141418	0.122426	0.0120922	0.104199	0.0422908	0.0684255	0.176028	0.176645	0.0161489	-0.00144681
T3	1.11685	1.05059	1.1017	0.425058	0.149849	-0.460674	0.401895	0.663907	0.260326	0.206314	0.175105	0.571349	0.301291	0.512291	1.17064	0.127023	0.0524651	0.0519651	-0.0213953	0.0966628	0.18143	0.0132093	0.0583488	0.0504767	-0.0771163	0.0966977	0.110488	0.184058	0.296047	0.0973721	0.151942	0.0908372	0.0661279	0.404	0.248744	0.239419	0.184302	0.146035	0.235093	0.297953	0.313081	0.154279	0.0881279	-0.0114186	0.0876047	0.263407	0.239267	0.117407	0.156209
T4	1.22915	0.905073	0.954927	0.6924	0.516564	0.0384182	0.491018	0.945909	0.393436	0.195473	0.167473	0.619418	0.529236	0.631582	1.21051	0.0328364	0.3164	0.131545	-0.0016	0.0479273	0.0669273	0.129855	-0.0136182	0.0824545	0.245218	0.295582	0.249509	0.287527	0.365564	0.0916182	0.213345	0.1184	0.0525818	0.438127	0.309255	0.266345	0.0550545	0.264473	0.208473	0.0862	0.208982	0.0356727	0.182491	0.0388364	0.192	0.205382	0.464327	0.264309	0.260382
T5	1.12266	0.789188	1.15558	1.27759	0.562953	-0.178969	0.634516	1.36167	0.432547	0.514531	0.366453	0.691063	0.302219	0.560156	0.586141	0.346953	0.24425	0.308656	0.175594	0.388125	0.415922	0.287953	0.259562	0.317578	0.174891	0.153156	0.137156	0.349453	0.257375	0.177453	0.178344	0.209766	0.229594	0.697125	0.588781	0.501453	0.399313	0.450031	0.469906	0.409813	0.463953	0.314375	0.466297	0.235828	0.353438	0.344187	0.46225	0.266422	0.222047
T6	1.28296	0.955	1.16938	1.27569	0.7334	0.0409556	0.398	1.09082	0.648133	0.651489	0.432756	0.846222	0.557689	0.906467	0.7506	0.483444	0.438756	0.410711	0.174911	0.394267	0.518556	0.449089	0.451622	0.1082	0.300533	0.436644	0.3684	0.440978	0.4058	0.268489	0.348267	0.460711	0.4202	0.667178	0.359089	0.685178	0.302467	0.750467	0.547244	0.541244	0.393756	0.140689	0.371156	0.291267	0.434711	0.5758	0.612067	0.231267	0.1114
T7	1.4617	1.19445	1.21279	1.06545	0.590939	-0.26	0.713394	1.13461	0.757576	0.514152	0.586848	1.10785	0.771091	1.10552	0.701455	0.572515	0.337636	0.270758	0.229758	0.455606	0.419667	0.361667	0.12397	0.469848	0.151667	0.249515	0.239636	0.501333	0.451909	0.531606	0.275515	0.442697	0.283061	0.636939	0.506121	0.550697	0.0637576	0.379273	0.520455	0.547485	0.434697	0.295212	0.177727	0.033303	0.0923333	0.435697	0.607879	0.199727	0.284212
T8	1.33378	1.10046	1.32746	1.00224	0.663341	0.056561	1.63622	1.27276	0.692244	0.573659	0.673293	1.04493	0.715122	0.945537	0.662073	0.468488	0.562317	0.376122	0.318244	0.448683	0.523878	0.279073	0.259244	0.471707	0.396976	0.475098	0.34422	0.334537	0.247878	0.353317	0.441122	0.260951	0.428366	0.788756	0.598146	0.556366	0.453195	0.600537	0.490537	0.493927	0.557098	0.280341	0.445366	0.0948049	0.27639	0.241171	0.342634	0.263293	0.107585
T9	1.36474	1.17171	1.21831	1.10511	0.905543	0.261257	1.32691	1.2276	0.517114	0.834714	0.700371	1.20114	1.01797	1.10374	0.944086	0.562629	0.510286	0.338171	0.358343	0.666743	0.659057	0.538714	0.487714	0.344771	0.134314	0.631514	0.414629	0.445143	0.497486	0.802486	0.505686	0.374571	0.281086	0.853	0.609971	0.636029	0.445057	0.598771	0.644686	0.795514	0.816571	0.635543	0.526971	0.471029	0.397686	0.464	0.564771	0.315314	0.260829
T10	1.47817	1.06059	1.61417	1.22593	1.30424	0.498103	0.602	1.47114	0.86569	0.826897	0.758828	1.21148	1.09041	1.17807	0.906069	0.631069	0.505517	0.462897	0.595379	0.764966	0.454931	0.826241	0.655897	0.409069	0.258414	0.500276	0.357	0.450586	0.289862	0.536793	0.449379	0.399862	0.261862	0.903414	0.503069	0.731345	0.409414	0.74	0.509241	0.487586	0.74431	0.117828	0.263207	0.357586	0.269586	0.505276	0.364586	0.166414	-0.015069
T11	1.55152	1.21205	1.74648	1.18176	1.16338	0.33181	1.25024	1.20129	0.812524	1.07929	0.89981	1.08762	0.80281	1.27143	0.895667	0.81981	0.92	0.693095	0.39281	0.812571	0.944524	0.910429	0.489619	0.729333	0.229381	1.14295	0.689143	0.63181	0.676714	0.797524	0.619286	0.0995238	0.739333	1.08557	0.837238	0.637714	0.60281	0.827571	0.865095	0.909429	1.17814	0.694381	0.985762	0.516857	0.570238	0.668143	0.435571	0.850905	0.378143
T12	1.04112	1.48547	1.29241	1.53912	1.062	0.147059	0.735	1.45918	1.12029	1.09312	0.949529	1.54594	0.725706	1.36371	0.982235	1.26041	0.931941	0.653118	0.440294	1.06024	0.869529	0.907353	0.695118	0.608765	0.461059	1.01488	0.660471	0.544412	0.578882	0.738412	0.737235	0.942294	1.051	0.848647	0.515118	1.06482	0.972647	0.847706	0.718824	0.409882	0.561294	0.389118	0.597471	-0.102118	0.241	0.487118	0.513118	0.0778824	0.150118
T13	1.67455	1.39019	1.54458	1.48194	1.46032	0.439323	1.03616	1.47939	1.10732	1.15452	0.91771	1.557	1.0149	1.37952	0.847258	1.07026	0.921645	0.953742	0.899871	1.00268	0.896742	0.809742	0.77429	0.788871	0.473871	0.714581	0.853903	0.575935	0.596742	0.830903	0.742645	0.809742	0.695	1.12719	0.731065	1.02694	0.759161	0.712161	0.725419	0.85571	0.979806	0.944871	0.579903	0.683065	0.387387	0.631226	0.430226	0.426097	0.213742
T14	1.82329	1.15829	1.4645	1.32979	1.76371	0.560143	0.913786	2.08379	1.32043	1.33014	0.976214	1.19029	0.986857	1.82129	0.476857	0.879	1.09136	0.784	0.796429	1.12993	1.15807	0.916857	1.02071	0.473286	0.597857	1.13593	0.915643	0.559643	0.8625	0.747071	0.663929	0.924571	0.771786	1.51271	1.23036	1.12721	0.968286	0.557429	0.516357	1.03457	0.902	1.0275	0.628643	0.325571	0.662857	0.744143	0.882643	0.507214	0.3155
T15	2.0663	1.10396	1.20641	1.64333	1.21281	0.403185	1.14189	1.75978	1.38874	1.48556	1.20693	1.68878	1.17152	1.94167	0.984148	1.05467	1.38626	0.791333	0.729815	1.14015	1.23044	0.98363	1.10722	0.976815	0.758741	1.16885	1.24915	1.08137	1.18278	1.04307	1.068	0.802963	0.872	1.49219	1.19019	1.02119	0.891148	0.994074	1.00844	1.04793	1.26807	0.852593	0.870481	0.61063	0.603296	0.833778	0.725037	0.621889	0.696407
T16	2.01203	1.39473	1.66692	1.70985	1.60516	0.390347	1.77964	1.9378	2.01731	2.1697	1.73429	2.19913	1.62434	2.17247	1.31818	1.98964	1.63328	1.53991	1.5307	1.766	1.68759	1.6014	1.56692	1.15274	0.852432	1.44897	1.43769	1.35603	1.42053	1.44633	1.3389	1.48766	1.48888	1.72787	1.54144	1.77342	1.34836	1.40637	1.37323	1.40213	1.33098	1.21102	1.17599	1.09836	1.27058	1.27931	1.19649	1.10154	0.904119
[truncated: 120 more columns]

## Sheet: panel-e
Stage	Trajectory	Broca's area volume
0	A	23.225
39	A	17.992
0	B	25.677
1	B	25.17
0	A	25.314
9	A	21.87
0	A	22.409
2	B	23.024
0	A	24.208
30	A	19.215
0	A	23.655
24	B	20.974
0	A	23.034
10	A	19.246
0	A	23.266
16	A	20.843
5	A	21.659
0	B	25.796
0	B	25.165
4	B	23.119
19	A	19.209
0	B	26.205
21	A	19.65
0	A	24.063
0	B	25.347
0	A	24.711
16	B	22.094
6	A	23.233
3	A	24.105
0	A	23.862
0	B	26.027
0	B	26.524
0	A	26.341
24	A	18.904
0	A	24.706
3	B	22.803
0	B	29.117
23	B	19.651
0	A	25.1
4	A	21.71
2	B	23.447
15	A	20.167
5	B	24.564
7	A	22.758
2	A	21.814
7	B	23.968
3	B	24.474
1	A	22.981
18	B	20.029
0	B	22.84
0	B	26.471
0	A	23.74
0	B	25.385
0	B	25.093
0	B	27.384
11	A	21.096
0	A	24.614
1	B	24.221
4	A	23.209
2	B	24.849
0	A	22.951
0	A	23.621
0	B	24.077
1	A	21.781
9	A	22.573
6	B	21.326
1	A	21.974
0	A	23.69
0	A	23.139
0	B	24.916
0	A	24.438
1	A	21.674
7	B	23.229
0	B	23.937
0	B	23.5
11	A	20.113
4	A	22.443
0	A	24.739
0	A	23.353
13	A	19.022
0	B	26.143
0	A	22.578
10	A	20.74
0	A	21.658
0	A	23.988
0	A	21.838
10	A	21.665
0	B	24.911
2	B	24.537
0	A	24.934
0	A	23.832
0	B	25.756
9	B	23.654
6	A	23.29
0	A	22.462
11	A	20.482
6	A	22.332
0	B	25.359
0	B	24.043
0	A	23.965
0	B	24.539
3	A	22.279
7	A	21.41
12	B	22.428
2	A	21.465
1	B	24.936
6	A	21.861
0	A	22.459
0	A	22.142
2	B	23.056
0	B	24.544
6	B	22.885
4	A	22.86
7	A	22.118
38	B	18.905
0	B	25.502
0	B	24.439
28	B	21.227
0	B	26.446
0	B	27.13
0	A	22.689
7	A	21.242
2	A	22.436
8	B	23.662
0	A	23.106
6	A	24.331
0	A	23.097
9	A	21.607
3	B	23.779
2	A	21.144
7	A	21.433
0	A	26.616
0	A	24.543
0	B	25.311
0	B	24.593
0	B	25.576
1	B	24.267
3	A	22.303
0	A	24.704
0	B	24.112
9	A	20.131
1	B	25.196
0	B	25.213
1	B	22.455
14	B	20.909
2	A	21.965
7	B	22.379
17	B	20.355
7	B	23.764
5	B	21.729
3	B	23.809
0	B	22.394
9	B	21.256
0	A	24.571
1	B	25.22
6	A	23.207
0	B	26.021
0	B	25.406
1	B	23.849
1	A	22.459
0	A	22.083
2	B	23.199
0	A	25.671
2	A	21.769
0	B	27.422
2	B	24.046
2	A	22.863
0	A	22.651
7	A	18.924
0	A	22.58
1	A	21.805
0	A	22.643
0	A	23.114
0	A	22.484
1	A	21.498
0	A	21.852
0	A	23.062
0	A	25.065
7	A	20.302
5	B	22.375
0	A	21.575
1	A	21.704
0	B	27.368
1	A	21.287
0	A	22.62
0	A	23.236
11	B	20.144
0	A	23.356
0	B	25.821
0	A	23.824
2	B	21.667
5	A	20.139
0	B	24.973
0	A	22.574
0	B	25.786
0	A	22.618
6	A	19.757
2	B	22.881
0	A	22.027
1	B	22.828
0	A	21.815
3	A	20.241
0	B	22.469
5	A	19.537
3	B	22.704
0	A	21.471
5	A	23.05
0	A	21.005
5	B	22.884
0	B	24.16
11	A	19.818
12	A	20.652
9	A	21.75
0	A	23.239
0	B	23.797
11	B	22.694
1	A	22.466
0	B	22.355
4	A	20.879
0	A	23.219
4	A	21.11
6	A	21.163
1	B	25.283
0	B	25.274
6	A	20.453
0	B	23.206
0	B	24.523
0	A	23.59
2	A	23.054
0	A	22.883
8	B	21.783
0	A	24.612
5	B	22.049
0	A	23.221
7	A	20.548
0	A	23.032
0	A	22.737
0	A	24.395
0	A	20.872
0	B	22.272
7	A	22.143
0	B	25.279
0	A	24.158
0	A	23.106
18	B	20.541
1	A	22.251
0	A	21.293
2	A	21.031
0	A	21.601
0	A	22.447
4	A	20.692
2	A	21.015
0	A	24.048
0	A	22.07
5	A	21.448
3	A	21.906
0	B	23.896
1	B	23.32
0	A	24.497
2	B	23.065
0	B	24.211
8	A	20.91
9	A	20.85
0	A	24.092
0	A	21.747
0	A	22.299
0	B	24.75
5	B	22.111
1	A	22.681
0	A	26.307
0	A	23.443
9	A	19.031
0	A	21.485
0	A	22.303
0	B	23.048
0	A	24.454
2	B	22.746
0	A	22.973
27	A	20.061
9	A	18.105
0	B	23.417
0	A	23.631
0	A	23.677
0	B	25.33
0	A	23.285
9	A	21.169
8	A	21.416
0	B	22.121
0	A	23.859
0	A	24.786
0	A	23.126
0	B	25.532
8	A	22.542
0	A	20.758
1	A	20.424
1	B	24.228
20	B	19.957
15	B	20.837
13	B	21.406
0	A	22.762
2	B	23.134
0	A	22.976
8	A	21.048
2	B	24.412
18	B	18.831
5	A	22.148
0	B	23.634
0	A	23.2
6	B	21.437
7	A	22.722
11	A	20.567
2	A	22.258
0	B	23.715
13	A	18.223
0	A	24.196
8	B	21.614
1	A	20.924
0	A	23.188
3	A	21.211
0	A	21.757
3	A	20.873
4	B	22.37
2	A	22.441
7	A	22.128
9	B	22.112
7	B	22.892
0	A	21.853
0	B	24.28
0	A	22.179
0	A	24.024
0	A	22.878
3	A	21.321
9	A	19.85
6	A	21.742
0	A	23.156
3	B	20.773
0	A	22.198
2	A	20.506
15	B	21.178
0	A	24.027
0	A	21.307
4	A	22.232
0	B	24.921
0	A	21.953
0	B	23.757
1	A	21.107
1	A	22.286
7	A	21.417
1	A	19.832
0	A	23.224
0	A	22.219
0	B	23.098
2	B	24.102
15	A	21.369
5	B	23.104
10	B	22.398
0	B	24.967
7	A	22.041
7	A	21.665
18	B	19.773
3	B	22.599
2	A	20.726
5	A	21.164
13	B	20.697
10	A	21.103
2	B	23.615
0	A	24.463
0	B	23.777
0	A	24.48
0	B	23.003
1	A	21.476
0	B	23.949
3	B	22.822
18	A	19.026
1	B	23.394
5	B	21.591
0	A	23.444
5	B	21.737
1	B	22.104
0	B	25.481
6	A	21.232
0	B	23.333
15	A	21.22
0	B	23.594
1	A	21.35
0	A	22.939
0	A	22.587
9	A	23.407
8	B	22.985
5	B	23.692
13	A	21.288
0	A	24.165
2	A	22.545
2	B	22.224
0	A	24.02
1	A	21.387
0	B	24.54
0	A	23.699
0	A	22.577
10	A	21.832
0	B	26.109
12	A	20.573
1	B	22.888
3	A	22.255
0	A	23.495
1	B	23.402
6	A	22.525
30	B	21.544
0	A	23.288
10	B	22.863
22	A	18.322
9	A	20.882
0	A	22.654
0	A	23.806
16	B	21.967
0	B	25.451
28	A	19.81
14	A	20.655
3	B	23.779
0	B	24.87
4	B	22.2
21	B	21.575
7	A	21.329
0	A	22.357
2	A	22.905
9	B	22.086
1	A	22.621
1	B	23.955
0	B	24.421
0	A	21.264
0	A	22.75
3	B	23.429
27	B	21.072
0	A	22.431
0	A	23.389
4	A	21.172
2	A	20.683
2	B	24.387
0	A	22.169
5	A	22.683
10	A	22.359
7	A	21.201
1	B	23.572
0	A	24.684
3	B	25.198
0	B	23.798
0	A	22.469
0	B	22.293
0	B	23.013
0	B	23.934
14	A	20.395
3	B	23.178
35	A	18.087
10	A	21.958
4	B	20.746
13	A	20.814
0	B	23.59
6	A	20.976
0	A	22.169
0	B	23.652
0	B	25.974
6	B	21.784
15	A	19.879
3	B	22.807
1	A	19.602
13	A	20.519
13	A	20.26
0	A	23.363
16	B	21.734
26	B	18.136
13	A	21.455
18	A	21.654
7	A	19.19
1	A	21.446
0	A	23.342
3	A	23.403
3	B	23.035
3	B	23.712
3	A	21.847
10	A	21.735
0	A	23.811
0	B	23.904
0	A	24.762
21	B	19.61
0	A	21.724
3	A	23.009
0	B	22.928
4	A	22.91
0	B	23.529
0	A	22.962
0	A	22.779
4	A	21.63
7	A	20.468
0	B	25.185
10	A	21.004
0	B	24.45
7	A	21.247
3	A	20.802
2	A	21.746
10	B	23.491
9	A	21.127
9	A	19.713
3	B	22.704
2	B	21.222
0	A	23.888
0	A	24.325
10	B	21.933
0	A	23.513
2	A	21.222
4	A	22.25
9	B	23.784
0	B	25.91
4	B	21.661
14	B	22.281
3	A	21.531
0	A	23.163
1	B	23.161
7	A	25.427
14	A	20.871
0	B	23.368
6	A	21.638
9	B	24.65
0	B	24.889
11	A	23.66
0	B	23.88
0	A	23.831
8	A	22.867
0	A	23.409
7	A	22.918
6	B	23.689
0	B	24.502
14	A	22.183
0	B	26.232
0	A	24.336
4	B	25.24
0	B	23.637
0	A	25.063
3	B	21.271
16	B	20.765
0	A	22.97
2	B	24.059
12	A	21.953
0	B	25.536
5	B	24.538
4	B	22.23
11	A	22.087
1	B	21.55
6	A	23.202
0	B	23.476
2	A	23.24
1	B	23.159
8	B	22.559
0	A	21.87
0	B	23.771
6	A	20.848
0	B	22.466
0	B	25.993
0	A	22.874
0	B	24.22
6	A	22.942
0	A	26.454
6	A	20.946
6	A	21.982
0	A	21.802
1	B	22.666
1	B	24.841
0	A	22.697
10	B	21.641
0	B	24.534
4	A	21.043
2	A	22.05
2	B	20.888
7	B	22.859
8	A	18.599
0	A	22.368
1	A	22.219
5	A	20.042
0	A	22.896
0	A	24.434
8	B	22.667
0	A	23.304
10	A	20.355
0	B	24.594
2	A	20.951
0	A	22.889
3	A	22.544
0	A	23.177
0	B	25.059
0	B	24.109
12	A	20.859
0	B	26.817
0	B	25.073
0	A	23.823
0	A	23.415
17	B	20.528
0	B	23.416
2	A	22.232
7	A	21.496
0	B	25.165
8	B	22.85
0	A	26.39
2	A	21.543
15	B	23.663
7	B	22.309
0	B	25.77
0	B	22.456
1	A	22.969
0	A	23.734
8	B	23.944
0	A	22.939
2	B	25.862
1	B	22.231
36	A	17.213
14	B	20.328
0	A	21.899
1	B	22.007
6	A	22.125
0	B	21.838
1	A	20.334
0	B	24.087
0	A	23.001
0	A	23.867
0	A	21.24
0	B	23.077
0	A	23.129
12	A	18.114
0	A	21.433
3	A	21.3
0	A	24.494
1	A	21.511
0	A	25.035
0	A	23.933
0	A	23.739
12	A	22.875
0	A	22.345
0	A	23.58
0	B	25.977
0	A	23.316
1	A	21.624
19	A	19.366
0	A	25.537
0	A	22.081
0	A	22.142
1	A	21.763
10	B	22.399
0	B	23.635
2	B	24.188
0	B	25.821
3	A	21.666
0	B	23.174
1	B	25.581
0	A	22.175
3	A	22.836
14	A	19.692
1	B	23.714
1	A	19.535
2	A	21.809
5	B	22.732
0	A	23.624
1	A	21.915
0	A	22.871
0	A	21.899
2	A	22.444
0	A	23.579
0	A	24.64
0	B	24.081
0	B	24.867
40	B	18.723
11	B	19.866
7	A	22.996
19	B	21.067
8	B	20.406
0	B	25.798
0	A	20.497
8	B	21.52
0	B	27.097
1	A	18.282
0	A	23.307
0	A	24.252
0	A	21.03
3	A	20.943
11	B	19.355
0	B	25.348
9	B	22.167
0	A	25.609
0	A	23.002
2	A	22.611
0	A	21.931
0	A	24.542
0	A	24.692
0	B	23.543
15	B	19.729
0	A	22.744
11	A	21.695
0	A	24.019
6	A	21.534
2	A	20.787
14	A	18.812
0	A	23.097
2	B	23.664
2	B	22.889
0	B	24.495
0	B	24.404
3	B	23.807
5	A	22.374
5	A	21.383
2	A	21.075
28	A	18.427
0	B	28.886
1	B	24.916
7	A	22.302
11	B	22.851
0	A	23.572
0	A	22.428
10	A	20.676
0	A	23.735
0	A	22.69
0	A	23.229
0	A	22.395
0	B	26.065
0	B	25.81
0	A	23.983
9	A	21.839
0	A	23.402
0	B	24.64
4	A	20.542
0	A	24.369
0	A	22.975
2	A	20.901
27	B	19.406
0	A	23.59
16	A	20.5
19	A	20.265
3	A	21.265
12	A	21.328
8	A	20.72
2	A	21.142
5	B	23.096
6	B	22.482
2	A	23.491
13	A	19.995
13	B	23.086
0	B	23.284
17	B	20.196
2	B	23.405
0	A	23.268
0	B	24.355
0	A	24.906
0	A	23.883
3	A	22.41
6	B	20.567
22	A	19.178
2	B	22.518
0	A	22.691
14	B	21.379
4	A	21.666
2	B	21.862
4	A	21.879
5	A	20.844
17	A	21.063
18	B	21.376
1	B	22.153
8	B	21.729
0	A	22.508
6	A	21.368
14	A	21.236
2	A	21.378
0	A	23.116
24	B	20.244
2	A	22.193
0	B	22.715
6	A	20.512
32	B	21.212
6	A	22.012
0	A	24.549
16	B	20.35
2	A	22.681
0	A	22.495
19	B	20.111
18	B	21.696
9	A	21.61
10	A	21.727
6	A	21.141
1	A	21.396
1	A	20.352
35	B	20.649
13	A	21.896
5	B	24.458
0	B	25.956
0	A	23.758
6	A	22.361
0	A	22.197
0	A	22.616
31	A	19.499
1	B	23.188
10	B	20.907
0	A	21.711
0	A	22.766
1	A	22.299
0	B	24.429
11	B	21.886
4	B	22.47
0	B	27.393
3	A	20.542
1	A	21.464
0	A	25.513
24	B	20.656
0	A	22.318
27	B	19.824
15	B	23.421
35	A	18.014
0	A	21.935
0	A	22.295
2	A	21.405
0	B	26.438
13	A	20.947
0	A	23.109
32	A	18.589
39	B	20.343
16	B	20.026
3	A	20.599
11	A	20.976
0	A	25.982
5	B	23.242
0	A	25.153
0	B	23.004
13	A	20.583
0	A	23.449
1	B	25.128
10	A	21.941
0	A	24.011
0	B	25.013
12	A	19.516
0	A	22.245
0	B	24.271
6	A	22.422
0	A	26.947
3	B	22.355
13	A	20.441
0	A	22.005
0	A	26.269
9	A	20.929
29	A	18.951
0	A	25.113
0	A	25.322
0	B	25.878
1	A	22.263
36	A	16.996
6	A	20.621
0	B	27.676
0	A	22.868
0	A	21.858
0	B	24
0	B	25.845
15	A	20.318
0	B	26.371
0	A	24.447
0	A	25.228
14	A	19.088
14	A	21.459
3	B	23.589
21	B	18.75
0	A	22.953
5	B	21.673
12	A	19.033
32	A	17.175
0	A	23.26
10	A	20.978
0	A	21.967
0	B	23.725
0	B	25.865
2	A	21.279
0	B	22.739
0	B	24.536
1	A	20.032
8	B	22.153
1	A	23.064
1	B	24.953
0	B	25.534
1	A	21.272
2	A	22.175
4	B	22.719
3	B	22.117
0	A	24.149
12	A	19.586
15	B	19.737
4	B	23.068
13	A	21.125
0	A	23.077
4	A	21.792
0	B	26.592
2	B	21.934
0	A	23.691
18	B	19.824
4	A	22.322
4	A	22.306
1	A	22.542
7	A	22.344
0	B	25.1
0	B	25.407
4	B	24.061
0	A	22.877
0	B	23.088
3	A	20.239
0	A	21.328
0	A	23.409
13	B	21.104
2	B	22.316
2	B	24.291
9	A	19.778
0	A	22.959
0	A	22.605
4	B	22.523
1	A	22.459
0	A	21.72
1	A	22.046
0	A	23.308
8	A	23.096
10	A	19.906
0	A	24.453
3	A	20.179
11	B	21.095
5	A	20.116
2	B	23.046
0	B	25.749
0	A	24.609
6	B	22.025
6	A	19.718
0	B	22.748
10	B	20.611
0	A	25.728
13	A	21.549
0	A	25.042
0	A	23.627
0	B	25.561
0	B	25.219
6	A	24.144
31	A	18.094
7	A	20.831
0	A	26.119
0	A	23.793
0	B	23.799
1	B	25.596
8	A	20.366
0	B	25.926
1	A	21.995
0	B	23.411
14	A	18.752
2	B	24.138
1	A	21.524
12	A	19.843
11	A	21.176
8	A	20.943
0	A	21.386
0	B	24.326
13	A	20.915
19	A	19.807
0	A	21.309
2	A	22.907
0	B	25.287
12	A	21.381
0	A	24.853
0	A	22.996
0	B	25.857
1	A	19.404
0	B	24.381
1	A	21.179
0	B	23.879
8	A	22.114
6	B	23.609
1	A	22.551
6	A	23.152
1	A	19.857
0	A	20.733
4	A	20.81
0	A	22.585
7	A	21.785
5	A	20.179
2	B	22.451
11	A	19.073
0	B	23.321
5	A	19.804
12	B	21.995
1	B	23.114
0	A	24.86
2	B	24.39
4	A	20.874
0	A	22.26
12	B	21.466
12	A	22.584
1	B	22.817
10	B	21.944
1	B	23.2
0	A	23.739
0	A	23.562
0	A	20.497
1	B	23.108
3	B	25.584
4	A	21.092
1	A	20.552
0	A	22.143
9	B	19.506
3	A	23.694
0	B	22.258
0	B	25.816
0	A	23.074
6	A	22.335
0	A	23.535
1	B	22.427
0	B	24.252
7	A	21.937
1	B	24.321
3	B	21.794
8	A	19.411
0	A	24.122
8	B	23.347
0	A	22.208
1	B	24.372
21	A	20.045
3	A	22.606
4	A	24.719
0	B	22.062
1	A	21.983
0	A	23.484
2	B	22.417
1	A	22.354
0	A	24.162
1	A	21.235
2	B	23.509
2	B	22.502
1	B	21.725
3	A	23.65
0	B	25.94
9	B	20.878
0	A	23.996
6	A	20.135
0	A	23.374
10	A	21.061
0	B	24.426
10	A	19.21
0	B	24.384
5	A	24.678
0	A	23.082
0	A	23.39
0	B	23.887
0	A	19.767
4	A	19.605
1	B	24.179
13	A	20.153
0	A	22.452
17	B	22.094
0	A	23.929
19	A	19.617
4	A	22.365
0	A	22.322
0	A	24.216
0	A	23.262
10	A	20.879
0	B	23.977
18	A	20.605
0	A	23.418
0	A	21.126
1	A	21.959
8	A	21.895
7	A	22.127
3	A	22.515
1	B	22.12
0	A	23.65
0	B	24.424
14	A	21.565
4	B	24.914
9	A	22.43
10	A	20.724
13	B	20.176
29	B	18.17
0	B	23.415
6	A	22.124
6	A	22.448
0	A	23.425
5	A	21.617
5	A	21.372
1	B	23.894
6	B	24.068
0	A	23.974
37	A	17.311
0	B	24.459
0	A	23.37
1	B	23.379
0	A	23.113
5	A	22.627
10	B	20.549
0	B	24.721
3	A	22.311
1	A	21.214
10	A	19.088
11	A	18.291
0	A	23.676
0	B	24.282
4	A	22.02
2	B	22.523
27	A	19.366
0	A	24.523
2	A	21.676
2	A	23.091
6	A	19.1
0	A	24.926
2	B	22.869
1	B	23.409
0	B	24.503
7	A	22.177
1	A	22.614
0	A	23.104
0	B	25.089
5	B	22.219
0	B	24.862
4	A	21.858
13	B	20.634
0	A	25.639
0	A	21.836
0	A	22.13
5	A	23.34
0	B	25.815
3	A	21.376
2	A	22.89
11	A	22.132
2	A	22.741
4	A	22.779
0	A	23.48
7	A	23.483
11	A	20.91
2	B	23.64
0	A	25.177
2	A	21.268
3	A	21.493
0	A	20.077
13	A	21.431
2	B	22.303
0	A	25.617
3	A	21.785
3	B	23.757
10	A	20.472
5	A	20.909
5	A	22.082
0	B	23.141
1	A	20.507
0	B	25.151
2	B	23.833
0	A	23.808
0	A	22.901
12	A	19.747
1	A	22.908
0	A	25.083
1	A	21.91
10	A	19.791
0	B	26.328
0	A	22.624
0	A	23.386
0	A	21.718
9	A	21.788
1	B	24.883
0	A	24.079
0	B	25.353
7	B	23.922
6	B	23.274
4	A	22.728
0	B	24.417
7	A	23.056
1	A	22.485
7	A	21.473
1	B	25.215
2	A	22.423
6	A	22.36
2	B	23.306
0	B	25.87
0	B	25.538
0	A	23.58
16	B	21.948
1	B	23.447
8	A	21.748
2	B	24.035
5	A	20.501
8	A	21.73
0	A	26.72
0	A	24.766
0	A	23.181
0	B	25.652
0	B	24.891
4	A	22.495
10	B	20.798
4	A	20.739
0	A	24.299
0	A	22.899
2	A	22.994
0	B	23.018
3	B	21.776
0	B	26.033
0	A	24.67
3	A	20.82
0	A	23.729
0	A	22.034
7	A	21.507
5	A	20.085
6	B	20.406
0	A	22.475
9	B	21.901
10	A	21.141
0	A	26.144
3	A	22.094
0	B	24.134
3	A	21.017
4	A	20.394
0	A	23.346
0	B	23.021
4	B	24.282
0	A	23.071
0	A	21.882
0	A	23.324
0	B	26.518
0	B	24.61
0	B	23.903
16	B	22.375
0	B	22.803
0	B	24.734
0	A	23.095
0	B	25.264
0	A	23.26
0	A	22.282
2	B	23.124
12	A	22.382
9	B	22.447
0	B	23.058
5	B	22.445
0	A	23.185
0	A	22.522
1	B	21.135
1	B	23.883
0	B	23.704
8	A	20.805
5	A	21.801
9	A	22.744
0	A	23.521
2	A	23.145
0	B	25.268
3	A	21.715
10	A	21.272
1	B	22.972
1	A	21.142
1	A	21.606
0	B	25.188
4	A	19.875
11	B	19.75
0	B	22.228
3	A	22.538
1	B	23.493
0	B	24.832
8	A	20.376
0	B	23.631
22	A	19.169
24	A	19.066
5	B	21.933
2	A	21.044
0	B	23.636
0	A	22.433
7	A	21.721
0	A	24.251
5	A	20.538
20	A	20.459
0	B	24.903
1	A	22.171
0	A	23.946
16	A	23.319
14	A	22.728
0	A	23.396
1	B	25.353
0	A	23.143
1	B	22.151
0	A	22.556
2	A	20.309
10	B	21.112
0	B	24.816
2	A	23.125
1	B	22.652
2	A	21.777
0	B	25.309
0	B	23.388
10	B	23.632
0	B	25.532
4	A	21.045
2	B	22.066
5	B	20.889
0	A	22.864
0	A	24.119
2	A	23.588
0	A	22.645
0	A	22.981
6	A	23.109
0	A	23.58
0	B	22.823
0	A	21.813
1	B	22.307
22	B	20.229
0	A	21.949
2	B	23.014
1	B	27.082
20	B	18.859
7	A	21.732
18	B	19.274
0	B	24.259
0	A	23.751
1	B	23.08
0	B	24.188
0	A	22.846
0	A	23.273
3	B	23.829
3	A	22.604
0	A	23.617
6	B	21.555
0	A	22.677
12	A	22.227
3	A	20.83
0	A	23.969
5	A	22.265
7	A	20.699
0	A	21.842
4	B	22.077
0	B	24.108
0	A	22.786
0	B	24.136
0	A	21.933
0	B	24.085
0	A	24.119
0	A	23.637
0	B	24.843
0	B	23.948
0	B	23.411
1	B	23.401
0	A	24.208
0	A	23.694
0	B	27.12
4	A	22.423
1	B	24.797
3	B	21.053
0	A	22.836
11	B	20.849
0	B	24.973
3	A	21.102
1	A	20.878
0	B	21.808
9	A	22.247
0	A	21.833
3	A	22.781
10	A	18.562
0	A	23.96
0	A	23.482
0	A	22.929
0	A	27.053
1	B	24.998
0	A	20.332
0	B	26.41
0	B	22.397
0	B	24.104
2	B	22.915
2	A	18.718
0	A	26.668
5	B	24.859
19	B	19.495
15	B	20.909
9	A	21.392
0	A	22.076
3	A	20.204
0	A	22.512
2	B	22.285
0	B	26.129
0	B	25.471
0	B	26.099
13	B	22.651
0	A	23.789
15	B	21.368
4	A	20.435
1	A	21.158
23	A	19.366
0	A	22.565
2	B	23.311
33	B	20.741
6	A	21.245
0	A	25.895
0	A	23.552
12	A	20.108
18	B	20.704
10	A	20.422
0	A	26.62
19	B	20.717
8	A	21.811
19	A	19.306
0	B	24.86
17	A	21.019
0	B	24.298
0	A	23.062
1	B	23.795
1	B	22.656
0	B	24.717
2	A	22.224
0	A	24.081
0	B	23.842
0	B	22.757
0	B	27.122
0	B	23.071
2	B	22.728
0	B	26.041
6	B	22.402
2	B	23.017
0	A	22.091
3	B	24.05
0	A	24.22
0	A	23.467
14	A	22.184
1	B	23.77
4	B	23.686
0	A	24.703
0	B	25.953
19	A	21.26
0	B	25.602
0	B	27.265
0	A	22.554
0	A	23.49
0	A	22.791
0	A	27.248
7	A	20.461
6	A	21.85
0	B	29.382
0	A	23.618
6	B	22.302
19	A	19.643
11	A	22.409
0	A	24.293
0	B	25.521
0	A	24.267
0	A	22.184
0	A	24.964
27	B	19.292
25	A	17.463
4	B	22.511
0	B	28.127
0	B	26.199
23	B	18.281
5	A	21.78
2	B	23.134
0	A	22.098
2	B	22.958
0	B	24.794
0	A	22.353
0	A	27.27
0	A	22.649
1	B	24.291
15	B	21.342
29	A	19.668
9	A	19.221
0	B	24.497
8	A	20.089
0	A	27.77
2	A	20.685
0	A	26.113
28	A	19.245
0	B	22.34
8	A	20.764
14	B	21.189
0	A	24.456
19	B	20.47
13	B	22.984
0	A	22.117
14	B	19.367
1	A	21.555
0	A	23.22
0	B	23.831
2	B	24.763
5	B	22.471
0	A	22.965
1	A	21.025
1	B	24.29
5	A	21.479
11	A	22.35
0	B	23.657
13	A	20.561
0	B	27.221
1	A	22.554
0	A	24.206
14	A	20.519
0	B	23.309
12	A	19.983
16	B	21.281
9	A	19.855
20	B	20.131
1	B	24.518
1	B	22.337
0	B	24.85
0	A	23.887
13	A	21.701
8	A	20.144
0	A	22.444
1	B	23.748
3	B	22.933
10	A	21.222
0	A	22.159
32	A	19.242
0	A	22.492
0	A	22.567
10	A	21.047
0	B	24.938
9	B	23.595
0	A	23.916
0	A	22.681
1	B	21.856
0	B	22.738
0	B	23.08
31	B	19.944
0	A	23.816
0	A	21.91
0	A	23.593
0	B	27.003
3	B	23.422
10	A	21.391
10	A	20.435
17	B	22.34
0	A	22.936
7	B	21.958
0	A	23.589
2	B	24.27
0	A	22.371
12	A	20.706
1	A	21.616
0	A	22.99
5	A	20.964
9	A	22.049
0	B	26.688
0	A	23.898
2	A	22.169
0	A	23.696
13	A	19.16
10	A	20.261
0	A	24.687
4	A	22.03
15	B	19.764
12	A	20.427
12	A	20.942
7	A	21.994
1	A	21.916
3	A	19.873
0	B	24.55
0	B	24.537
0	A	21.609
0	A	22.737
1	A	22.365
7	A	21.382
2	A	21.581
16	A	23.425
0	A	20.963
9	A	21.482
15	A	20.35
0	A	22.417
0	A	24.41
0	A	21.349
2	B	24.455
1	B	23.212
10	A	22.18
2	A	21.329
6	A	21.634
5	B	19.554
3	A	20.016
0	B	24.834
12	A	19.273
3	A	21.753
8	B	21.313
0	B	25.014
0	A	22.734
2	A	22.036
0	A	24.154
0	A	23.023
0	A	24.453
0	B	25.837
1	B	22.381
3	A	21.962
2	A	22.946
0	B	25.422
0	B	25.855
0	A	22.244
2	B	22.609
1	A	21.823
3	A	23.545
1	B	24.178
8	A	20.734
10	B	25.283
0	A	21.909
0	A	22.209
1	B	22.903
5	A	21.174
1	A	21.9
3	A	21.801
2	B	21.761
0	B	24.209
0	A	23.116
0	A	23.52
1	A	22.85
0	A	23.112
0	A	22.4
18	B	19.906
7	B	22.156
0	A	23.065
10	A	20.567
1	A	20.308
4	A	22.948
0	A	23.204
0	B	23.183
5	A	22.192
3	B	22.521
0	B	23.11
0	A	22.508
6	A	22.354
0	A	23.013
5	A	22.523
7	B	23.561
2	A	23.131
1	A	21.369
0	A	23.407
11	B	22.076
1	B	22.814
9	A	22.933
7	A	18.878
0	A	21.571
0	A	23.834
0	B	24.177
2	A	23.819
9	B	23.195
8	A	21.749
17	B	21.073
0	B	24.019
0	B	26.672
8	B	21.857
0	B	27.388
0	A	24.234
0	A	22.843
7	A	20.702
2	B	22.02
0	A	24.111
0	A	24.175
9	A	21.401
1	A	21.58
1	B	22.743
1	A	22.351
0	A	22.312
3	A	21.456
14	A	20.767
1	B	21.491
0	B	24.084
10	B	22.272
0	A	23.419
9	A	20.185
4	A	20.246
12	A	19.39
2	A	21.993
3	A	21.673
0	A	23.145
9	A	22.03
0	B	25.322
0	A	22.315
19	A	19.081
1	B	23.179
0	A	24.578
0	A	22.898
0	A	23.914
4	A	20.085
0	A	22.887
6	A	21.782
0	A	22.8
0	A	24.047
5	A	23.427
18	A	21.843
13	A	21.279
15	A	21.186
2	A	23.215
0	A	23.556
14	A	21.551
15	B	20.038
0	A	21.301
0	B	24.189
5	B	23.005
1	A	21.975
1	B	23.717
0	A	21.409
1	B	24.557
1	B	24.465
14	A	20.567
6	B	22.851
0	B	23.134
5	B	22.031
0	B	23.311
12	A	21.468
9	B	21.883
6	A	21.809
3	A	21.372
1	A	22.397
1	B	23.167
23	A	19.599
11	A	19.461
7	A	21.194
0	B	24.563
5	A	21.165
2	B	23.17
10	B	22.749
1	A	21.406
1	B	23.318
5	B	23.164
7	A	20.495
0	A	22.251
1	B	23.708
0	A	22.985
7	A	22.028
2	A	21.734
6	B	21.809
2	A	21.482
3	A	22.643
1	A	21.681
0	A	22.33
0	A	22.444
5	A	21.136
0	B	24.097
14	B	21.125
15	A	20.763
1	B	24.249
0	A	22.91
0	A	23.822
11	A	19.855
1	B	22.066
1	B	21.738
6	B	23.199
0	A	23.248
0	A	22.099
2	B	22.783
4	A	22.272
3	B	21.568
0	A	24.503
2	A	21.863
6	A	22.963
5	A	21.634
9	A	23.774
1	A	20.901
5	B	22.837
3	A	23.269
0	A	23.004
0	B	25.485
0	A	23.142
13	B	19.737
4	B	20.93
0	A	22.646
4	A	22.817
18	B	20.058
2	A	21.487
14	A	19.372
0	A	22.442
2	A	22.493
0	A	23.356
14	A	21.168
0	A	22.762
4	B	22.851
0	B	24.242
0	A	22.5
0	A	23.849
1	B	23.488
0	A	22.816
15	B	19.57
0	B	23.681
11	B	21.935
8	A	20.248
12	A	20.168
1	B	22.207
2	A	20.848
14	A	22.488
0	A	22.397
2	B	23.425
0	B	24.117
0	B	22.934
1	A	21.02
2	B	24.292
0	A	23.155
9	A	20.254
1	B	24.272
2	B	24.706
0	A	21.275
6	A	21.334
1	A	21.292
0	A	22.533
8	B	20.51
2	A	21.506
12	A	21.586
11	A	18.095
7	B	22.354
0	A	22.042
0	A	23.152
0	A	23.785
0	A	22.113
3	B	23.371
13	B	21.01
0	A	21.842
9	B	21.352
10	A	21.167
5	A	20.106
13	B	21.559
9	A	22.012
0	A	22.056
0	A	22.703
11	A	19.37
10	A	20.474
9	B	22.515
0	B	23.825
0	B	23.626
0	B	25.22
0	A	22.943
0	A	22.779
10	A	20.953
17	B	22.157
1	B	23.744
0	A	25.563
0	A	23.645
7	A	20.204
0	A	23.077
0	A	22.369
0	B	23.309
16	B	21.881
4	A	22.774
0	B	22.892
0	A	23.397
8	A	24.076
8	B	21.2
10	A	22.199
9	A	19.901
0	B	26.339
0	A	24.028
0	A	23.479
0	A	22.53
2	B	23.789
4	A	21.936
6	A	22.026
12	B	23.416
1	A	20.928
1	A	21.628
7	B	22.204
16	B	20.914
0	B	23.546
18	A	19.734
18	A	21.271
0	A	21.501
0	A	22.463
3	A	22.104
18	A	21.269
11	B	21.54
4	B	22.343
0	A	23.212
0	A	23.578
0	A	23.184
4	A	21.351
0	A	23.748
0	A	21.141
0	B	25.003
5	A	20.232
5	B	22.713
9	A	19.367
0	A	23.246
0	B	25.108
27	A	18.711
0	A	22.811
4	A	22.116
4	A	21.843
3	A	20.471
0	A	24.593
1	B	23.238
0	A	22.195
5	A	21.025
5	A	21.516
0	A	24.516
0	B	25.409
0	A	22.627
0	A	25.154
0	A	22.571
2	A	20.897
0	B	23.397
5	A	21.969
5	A	21.62
0	A	23.549
1	B	24.323
9	B	22.646
0	A	23.835
6	A	22.663
13	B	20.269
1	B	22.9
5	A	21.372
2	A	21.409
0	A	22.007
9	B	22.761
11	A	19.898
9	A	22.546
14	A	20.197
4	A	22.83
3	B	24.887
0	A	24.73
0	A	23.836
0	A	22.555
6	A	22.291
15	A	20.185
2	B	23.139
6	A	21.006
9	A	22.002
1	B	23.626
0	A	23.763
12	A	22.406
8	B	20.811
0	A	24.326
13	A	19.368
0	A	21.317
4	B	22.497
5	A	22.295
0	B	24.301
9	A	20.703
5	A	18.73
1	B	23.109
6	B	20.925
1	A	22.023
0	A	22.086
28	A	19.35
0	A	24.422
21	A	19.621
0	A	24.391
13	B	20.896
4	B	24.528
0	B	22.684
10	B	22.122
2	A	22.613
0	A	23.412
1	A	21.138
5	B	22.252
3	B	23.662
0	A	23.134
4	B	23.697
9	B	22.784
0	A	24.411
1	B	23.936
7	A	22.359
12	B	19.726
0	A	23.793
0	A	21.796
0	A	22.871
0	A	22.816
11	A	20.146
8	A	21.291
0	B	25.324
20	B	20.485
2	A	23.19
0	B	24.497
5	A	21.727
0	A	22.516
14	A	21.219
3	A	23.223
0	A	23.811
5	B	24.348
0	A	22.581
0	A	21.609
9	A	21.441
0	A	25.471
11	A	23.471
0	A	24.593
10	A	22.07
1	A	21.732
6	A	22.047
0	A	23.348
3	B	22.113
4	A	22.544
1	A	21.847
0	A	22.828
0	A	22.429
0	B	23.155
0	A	22.901
0	B	23.75
0	A	22.643
0	A	23.509
0	A	21.729
5	A	21.149
0	A	24.687
6	A	21.09
12	A	20.016
0	B	24.696
0	A	23.618
0	B	23.976
3	A	22.131
1	B	23.268
0	A	23.377
12	A	21.92
4	A	22.157
0	B	24.693
0	A	22.552
2	A	22.823
14	B	21.791
[truncated: 2,223 more rows]

## Sheet: panel-f
Stage	Trajectory	Hippocampus volume
0	A	8.892
39	A	7.37
0	B	8.566
1	B	8.276
0	A	9.759
9	A	7.821
0	A	9.262
2	B	7.997
0	A	9.215
30	A	7.383
0	A	8.726
24	B	7.721
0	A	8.752
10	A	8.44
0	A	8.919
16	A	8.033
5	A	8.437
0	B	8.514
0	B	8.133
4	B	8.082
19	A	6.838
0	B	9.614
21	A	7.932
0	A	8.384
0	B	8.969
0	A	9.322
16	B	7.415
6	A	8.758
3	A	8.533
0	A	8.65
0	B	8.869
0	B	8.708
0	A	9.593
24	A	7.717
0	A	9.201
3	B	8.271
0	B	8.715
23	B	8.033
0	A	9.209
4	A	8.297
2	B	8.029
15	A	7.743
5	B	7.634
7	A	7.711
2	A	8.75
7	B	7.006
3	B	8.243
1	A	8.49
18	B	7.129
0	B	8.031
0	B	8.577
0	A	8.772
0	B	8.664
0	B	8.836
0	B	9.109
11	A	8.009
0	A	10.115
1	B	8.489
4	A	9.164
2	B	9.054
0	A	9.376
0	A	8.994
0	B	8.458
1	A	8.79
9	A	7.97
6	B	7.53
1	A	9.331
0	A	8.377
0	A	9.545
0	B	8.649
0	A	8.774
1	A	8.625
7	B	7.638
0	B	8.755
0	B	8.532
11	A	8.579
4	A	8.454
0	A	8.984
0	A	9.127
13	A	8.198
0	B	8.168
0	A	8.764
10	A	8.307
0	A	9.243
0	A	8.817
0	A	8.188
10	A	8.502
0	B	8.837
2	B	7.695
0	A	8.69
0	A	8.687
0	B	8.804
9	B	8.11
6	A	8.077
0	A	8.642
11	A	8.086
6	A	8.802
0	B	9.012
0	B	8.871
0	A	8.984
0	B	8.2
3	A	8.839
7	A	8.461
12	B	8.373
2	A	8.208
1	B	8.266
6	A	8.276
0	A	8.742
0	A	8.294
2	B	8.248
0	B	8.572
6	B	8.316
4	A	8.555
7	A	8.082
38	B	6.907
0	B	8.38
0	B	8.661
28	B	6.75
0	B	8.83
0	B	8.908
0	A	9.103
7	A	7.793
2	A	9.166
8	B	7.93
0	A	8.967
6	A	8.113
0	A	8.936
9	A	8.39
3	B	7.938
2	A	9.256
7	A	8.829
0	A	9.448
0	A	9.52
0	B	8.71
0	B	8.363
0	B	8.414
1	B	8.387
3	A	8.529
0	A	9.68
0	B	8.18
9	A	8.391
1	B	8.295
0	B	8.557
1	B	8.281
14	B	7.871
2	A	8.65
7	B	8.894
17	B	7.914
7	B	8.362
5	B	8.111
3	B	7.569
0	B	8.132
9	B	8.442
0	A	9.111
1	B	7.772
6	A	8.61
0	B	8.764
0	B	8.724
1	B	7.967
1	A	9.034
0	A	9.079
2	B	8.084
0	A	9.61
2	A	8.221
0	B	8.722
2	B	8.4
2	A	8.525
0	A	9.098
7	A	8.791
0	A	9.522
1	A	8.003
0	A	9.09
0	A	8.37
0	A	9.419
1	A	8.999
0	A	8.552
0	A	9.147
0	A	9.603
7	A	8.251
5	B	8.582
0	A	9.114
1	A	8.772
0	B	9.017
1	A	8.888
0	A	8.399
0	A	8.719
11	B	8.241
0	A	9.753
0	B	9.481
0	A	9.254
2	B	8.659
5	A	8.287
0	B	8.426
0	A	8.676
0	B	8.09
0	A	9.046
6	A	7.935
2	B	7.472
0	A	9.013
1	B	8.173
0	A	9.141
3	A	8.93
0	B	8.819
5	A	8.092
3	B	8.349
0	A	9.115
5	A	8.161
0	A	8.823
5	B	8.087
0	B	9.053
11	A	8.095
12	A	8.227
9	A	7.87
0	A	9.503
0	B	9.04
11	B	7.873
1	A	8.998
0	B	8.711
4	A	8.097
0	A	9.207
4	A	8.074
6	A	8.142
1	B	8.419
0	B	9.006
6	A	8.403
0	B	8.12
0	B	8.242
0	A	8.311
2	A	8.905
0	A	9.227
8	B	8.105
0	A	9.072
5	B	8.197
0	A	8.766
7	A	8.341
0	A	9.118
0	A	8.559
0	A	8.858
0	A	8.562
0	B	8.534
7	A	8.292
0	B	9.02
0	A	8.315
0	A	8.324
18	B	8.299
1	A	8.06
0	A	9.507
2	A	8.496
0	A	8.726
0	A	8.289
4	A	8.394
2	A	8.098
0	A	9.43
0	A	8.78
5	A	8.59
3	A	8.376
0	B	8.252
1	B	8.088
0	A	8.92
2	B	8.388
0	B	8.389
8	A	8.003
9	A	8.009
0	A	9.025
0	A	7.828
0	A	8.236
0	B	8.507
5	B	8.077
1	A	8.913
0	A	9.29
0	A	8.941
9	A	8.268
0	A	9.56
0	A	8.503
0	B	9.027
0	A	8.442
2	B	8.549
0	A	8.717
27	A	8.129
9	A	8.708
0	B	8.653
0	A	8.645
0	A	9.123
0	B	7.987
0	A	8.972
9	A	8.522
8	A	8.66
0	B	8.35
0	A	8.712
0	A	8.836
0	A	9.153
0	B	8.528
8	A	7.896
0	A	9.392
1	A	7.822
1	B	7.656
20	B	8.276
15	B	8.154
13	B	7.982
0	A	7.861
2	B	7.977
0	A	9.013
8	A	7.791
2	B	8.545
18	B	7.712
5	A	7.61
0	B	8.131
0	A	9.463
6	B	7.438
7	A	7.905
11	A	7.723
2	A	8.45
0	B	8.82
13	A	7.074
0	A	9.471
8	B	8.155
1	A	8.51
0	A	8.616
3	A	7.991
0	A	8.154
3	A	8.162
4	B	9.059
2	A	8.861
7	A	8.553
9	B	7.939
7	B	8.773
0	A	8.667
0	B	8.221
0	A	8.542
0	A	9.461
0	A	8.515
3	A	8.348
9	A	7.682
6	A	8.177
0	A	8.977
3	B	8.012
0	A	9.719
2	A	8.275
15	B	8.043
0	A	9.385
0	A	8.669
4	A	8.553
0	B	8.059
0	A	8.968
0	B	8.597
1	A	8.504
1	A	9.239
7	A	8.083
1	A	8.758
0	A	8.599
0	A	9.349
0	B	8.342
2	B	9.319
15	A	7.772
5	B	8.315
10	B	8.548
0	B	8.598
7	A	7.609
7	A	7.74
18	B	7.37
3	B	7.948
2	A	8.131
5	A	8.185
13	B	7.671
10	A	7.947
2	B	8.665
0	A	8.822
0	B	8.408
0	A	9.198
0	B	8.717
1	A	9.419
0	B	8.496
3	B	8.312
18	A	8.031
1	B	7.91
5	B	7.79
0	A	8.739
5	B	7.99
1	B	7.935
0	B	8.555
6	A	7.946
0	B	7.719
15	A	7.448
0	B	8.849
1	A	8.221
0	A	8.972
0	A	7.809
9	A	8.414
8	B	8.498
5	B	8.335
13	A	7.652
0	A	9.296
2	A	8.339
2	B	7.561
0	A	8.384
1	A	8.301
0	B	8.151
0	A	8.417
0	A	8.986
10	A	7.454
0	B	8.613
12	A	7.493
1	B	8.24
3	A	9.094
0	A	8.808
1	B	8.503
6	A	8.328
30	B	7.187
0	A	9.045
10	B	8.033
22	A	8.122
9	A	8.748
0	A	8.808
0	A	8.478
16	B	7.952
0	B	8.76
28	A	7.815
14	A	7.491
3	B	7.625
0	B	9.365
4	B	8.421
21	B	8.163
7	A	8.517
0	A	8.926
2	A	8.467
9	B	8.209
1	A	8.108
1	B	7.639
0	B	8.509
0	A	9.051
0	A	8.276
3	B	8.169
27	B	7.047
0	A	9.205
0	A	8.698
4	A	8.077
2	A	8.442
2	B	8.192
0	A	8.938
5	A	7.64
10	A	7.44
7	A	8.068
1	B	8.081
0	A	10.241
3	B	8.02
0	B	8.789
0	A	8.7
0	B	8.439
0	B	8.556
0	B	8.91
14	A	7.758
3	B	8.51
35	A	7.118
10	A	8.013
4	B	7.698
13	A	7.575
0	B	8.125
6	A	7.764
0	A	8.434
0	B	8.311
0	B	8.254
6	B	7.69
15	A	7.858
3	B	7.599
1	A	7.736
13	A	7.055
13	A	7.747
0	A	8.349
16	B	7.237
26	B	7.079
13	A	7.72
18	A	7.683
7	A	7.983
1	A	8.927
0	A	8.836
3	A	8.559
3	B	7.249
3	B	6.603
3	A	8.274
10	A	7.518
0	A	9.271
0	B	8.288
0	A	9.033
21	B	6.788
0	A	8.71
3	A	8.341
0	B	8.687
4	A	8.905
0	B	8.463
0	A	8.678
0	A	8.457
4	A	8.879
7	A	7.988
0	B	8.083
10	A	7.949
0	B	8.097
7	A	8.467
3	A	9.154
2	A	7.999
10	B	7.329
9	A	8.237
9	A	8.515
3	B	7.869
2	B	7.313
0	A	8.254
0	A	8.543
10	B	8.691
0	A	9.059
2	A	9.202
4	A	8.75
9	B	7.998
0	B	9.134
4	B	8.374
14	B	8.083
3	A	8.635
0	A	9.134
1	B	8.1
7	A	8.4
14	A	7.43
0	B	8.871
6	A	8.843
9	B	7.922
0	B	8.464
11	A	7.636
0	B	8.3
0	A	9.642
8	A	8.56
0	A	8.016
7	A	8.18
6	B	8.227
0	B	8.008
14	A	7.359
0	B	8.668
0	A	8.797
4	B	7.192
0	B	8.14
0	A	9.796
3	B	8.308
16	B	7.403
0	A	8.115
2	B	8.969
12	A	6.773
0	B	8.846
5	B	8.024
4	B	8.281
11	A	7.968
1	B	8.414
6	A	8.625
0	B	8.218
2	A	9.019
1	B	7.781
8	B	8.625
0	A	8.783
0	B	8.331
6	A	8.235
0	B	9.034
0	B	8.03
0	A	9.389
0	B	8.227
6	A	8.653
0	A	9.653
6	A	8.198
6	A	8.424
0	A	8.715
1	B	7.469
1	B	8.325
0	A	8.613
10	B	7.503
0	B	8.688
4	A	9.045
2	A	8.828
2	B	7.943
7	B	7.253
8	A	8.659
0	A	9.091
1	A	8.768
5	A	8.948
0	A	8.373
0	A	9.012
8	B	8.661
0	A	8.788
10	A	8.235
0	B	8.623
2	A	8.331
0	A	8.581
3	A	8.921
0	A	8.851
0	B	8.361
0	B	8.36
12	A	7.426
0	B	8.972
0	B	8.398
0	A	8.947
0	A	8.089
17	B	7.652
0	B	8.367
2	A	9.468
7	A	8.666
0	B	9.313
8	B	8.239
0	A	9.834
2	A	8.722
15	B	7.546
7	B	7.856
0	B	7.962
0	B	8.853
1	A	7.988
0	A	8.555
8	B	7.469
0	A	9.142
2	B	8.579
1	B	8.068
36	A	6.675
14	B	7.75
0	A	9.039
1	B	8.1
6	A	8.122
0	B	8.633
1	A	8.654
0	B	8.746
0	A	9.932
0	A	9.121
0	A	9.454
0	B	8.15
0	A	8.719
12	A	7.578
0	A	9.709
3	A	8.952
0	A	10.041
1	A	8.74
0	A	9.045
0	A	8.86
0	A	9.43
12	A	7.985
0	A	8.314
0	A	8.123
0	B	9.134
0	A	8.716
1	A	8.895
19	A	6.862
0	A	8.924
0	A	8.264
0	A	9.861
1	A	8.774
10	B	7.323
0	B	7.66
2	B	8.013
0	B	8.764
3	A	8.18
0	B	8.659
1	B	8.034
0	A	8.803
3	A	8.636
14	A	8.286
1	B	7.675
1	A	8.829
2	A	9.334
5	B	8.242
0	A	9.209
1	A	9.174
0	A	8.65
0	A	9.384
2	A	8.362
0	A	9.21
0	A	8.783
0	B	8.599
0	B	8.499
40	B	6.302
11	B	7.771
7	A	8.257
19	B	7.623
8	B	9.194
0	B	8.401
0	A	8.504
8	B	8.231
0	B	8.885
1	A	9.246
0	A	8.69
0	A	8.91
0	A	9.88
3	A	8.551
11	B	8.098
0	B	8.803
9	B	7.554
0	A	9.445
0	A	9.184
2	A	8.984
0	A	9.217
0	A	9.929
0	A	9.473
0	B	8.848
15	B	8.388
0	A	9.943
11	A	8.286
0	A	9.35
6	A	8.795
2	A	8.292
14	A	7.376
0	A	9.482
2	B	8.632
2	B	7.774
0	B	8.571
0	B	8.509
3	B	8.288
5	A	7.769
5	A	8.359
2	A	8.188
28	A	6.78
0	B	7.634
1	B	7.386
7	A	8.11
11	B	7.815
0	A	8.483
0	A	8.199
10	A	7.467
0	A	8.999
0	A	7.917
0	A	8.361
0	A	8.594
0	B	8.903
0	B	8.876
0	A	9.045
9	A	7.872
0	A	9.457
0	B	8.412
4	A	8.327
0	A	8.416
0	A	9.908
2	A	9.612
27	B	6.171
0	A	8.61
16	A	7.899
19	A	7.342
3	A	8.061
12	A	7.871
8	A	8.943
2	A	8.745
5	B	7.547
6	B	7.708
2	A	8.132
13	A	7.215
13	B	7.425
0	B	8.564
17	B	8.199
2	B	7.997
0	A	8.93
0	B	8.997
0	A	9.252
0	A	8.98
3	A	8.312
6	B	7.806
22	A	8.019
2	B	8.095
0	A	8.908
14	B	8.767
4	A	7.851
2	B	7.773
4	A	8.048
5	A	8.339
17	A	8.109
18	B	7.375
1	B	8.006
8	B	7.06
0	A	8.821
6	A	7.936
14	A	7.202
2	A	7.638
0	A	9.2
24	B	7.372
2	A	8.688
0	B	8.102
6	A	8.283
32	B	6.737
6	A	8.745
0	A	8.742
16	B	7.564
2	A	9.244
0	A	8.759
19	B	8.212
18	B	7.721
9	A	8.375
10	A	7.964
6	A	8.489
1	A	8.259
1	A	7.91
35	B	6.356
13	A	7.758
5	B	8.407
0	B	9.111
0	A	9.606
6	A	8.205
0	A	8.899
0	A	9.196
31	A	7.328
1	B	7.556
10	B	7.437
0	A	8.885
0	A	8.587
1	A	8.885
0	B	7.747
11	B	7.833
4	B	8.598
0	B	10.114
3	A	8.563
1	A	8.667
0	A	9.219
24	B	8.028
0	A	9.085
27	B	7.472
15	B	7.358
35	A	6.399
0	A	9.679
0	A	8.698
2	A	8.557
0	B	8.777
13	A	7.834
0	A	9.085
32	A	7.46
39	B	6.326
16	B	8.227
3	A	8.272
11	A	7.95
0	A	9.77
5	B	8.366
0	A	8.466
0	B	7.139
13	A	7.538
0	A	7.83
1	B	7.336
10	A	8.23
0	A	9.427
0	B	8.94
12	A	8.354
0	A	8.77
0	B	8.918
6	A	8.072
0	A	9.956
3	B	8.108
13	A	8.355
0	A	8.95
0	A	10.921
9	A	7.851
29	A	7.394
0	A	9.636
0	A	8.791
0	B	9.145
1	A	8.896
36	A	6.788
6	A	8.584
0	B	9.147
0	A	8.869
0	A	9.592
0	B	8.22
0	B	9.25
15	A	7.713
0	B	9.58
0	A	9.812
0	A	8.864
14	A	7.716
14	A	7.765
3	B	7.899
21	B	7.582
0	A	8.865
5	B	8.632
12	A	8.185
32	A	6.913
0	A	9.123
10	A	7.926
0	A	9.417
0	B	8.651
0	B	9.167
2	A	8.8
0	B	8.499
0	B	8.352
1	A	9.555
8	B	8.011
1	A	8.542
1	B	7.66
0	B	8.653
1	A	8.262
2	A	8.068
4	B	8.047
3	B	7.639
0	A	8.49
12	A	7.742
15	B	7.905
4	B	8.158
13	A	7.881
0	A	8.924
4	A	8.253
0	B	8.554
2	B	7.603
0	A	8.572
18	B	7.801
4	A	8.633
4	A	8.888
1	A	9.266
7	A	6.976
0	B	8.856
0	B	8.975
4	B	8.04
0	A	8.474
0	B	8.513
3	A	8.183
0	A	8.48
0	A	8.548
13	B	7.725
2	B	8.364
2	B	7.76
9	A	8.263
0	A	9.076
0	A	9.551
4	B	7.704
1	A	7.665
0	A	9.402
1	A	8.797
0	A	8.446
8	A	8.435
10	A	8.745
0	A	9.459
3	A	7.678
11	B	7.158
5	A	7.865
2	B	7.863
0	B	8.679
0	A	9.459
6	B	8.574
6	A	8.752
0	B	8.321
10	B	7.927
0	A	9.228
13	A	7.474
0	A	9.569
0	A	8.702
0	B	8.627
0	B	9.617
6	A	8.975
31	A	8.265
7	A	8.452
0	A	9.717
0	A	8.596
0	B	8.275
1	B	8.199
8	A	7.832
0	B	8.399
1	A	8.044
0	B	7.799
14	A	7.041
2	B	7.796
1	A	7.814
12	A	8.093
11	A	7.484
8	A	8.506
0	A	8.615
0	B	8.216
13	A	7.076
19	A	7.427
0	A	9.205
2	A	8.481
0	B	9.082
12	A	7.951
0	A	9.378
0	A	8.209
0	B	8.911
1	A	7.711
0	B	8.454
1	A	9.074
0	B	8.396
8	A	7.954
6	B	7.799
1	A	8.718
6	A	8.253
1	A	8.614
0	A	8.181
4	A	8.885
0	A	9.84
7	A	8.473
5	A	8.707
2	B	8.156
11	A	8.622
0	B	8.569
5	A	9.482
12	B	8.04
1	B	8.355
0	A	9.379
2	B	8.658
4	A	8.671
0	A	8.186
12	B	8.422
12	A	7.833
1	B	7.657
10	B	7.274
1	B	8.038
0	A	9.348
0	A	9.026
0	A	9.057
1	B	8.44
3	B	8.126
4	A	8.489
1	A	9.137
0	A	8.778
9	B	7.366
3	A	9.212
0	B	8.093
0	B	8.311
0	A	8.304
6	A	8.618
0	A	8.802
1	B	8.256
0	B	8.548
7	A	8.164
1	B	7.496
3	B	8.697
8	A	8.46
0	A	9.172
8	B	7.851
0	A	8.297
1	B	7.909
21	A	6.644
3	A	8.494
4	A	8.744
0	B	8.172
1	A	7.757
0	A	8.908
2	B	8.241
1	A	8.929
0	A	9.243
1	A	8.458
2	B	8.832
2	B	8.13
1	B	7.851
3	A	8.389
0	B	8.057
9	B	8.082
0	A	9.197
6	A	7.9
0	A	8.758
10	A	8.792
0	B	8.224
10	A	8.379
0	B	8.921
5	A	8.299
0	A	8.358
0	A	8.432
0	B	8.461
0	A	8.68
4	A	8.03
1	B	8.502
13	A	8.426
0	A	9.004
17	B	7.662
0	A	9.048
19	A	7.101
4	A	9.257
0	A	8.451
0	A	8.844
0	A	9.675
10	A	7.686
0	B	8.709
18	A	7.875
0	A	8.994
0	A	9.083
1	A	8.752
8	A	8.437
7	A	7.759
3	A	8.656
1	B	7.836
0	A	7.934
0	B	8.322
14	A	7.238
4	B	7.981
9	A	8.922
10	A	8.307
13	B	7.5
29	B	7.226
0	B	8.473
6	A	8.182
6	A	8.17
0	A	9.382
5	A	8.652
5	A	7.922
1	B	8.015
6	B	7.783
0	A	9.536
37	A	7.407
0	B	8.644
0	A	8.626
1	B	8.024
0	A	9.595
5	A	8.774
10	B	8.467
0	B	8.803
3	A	8.594
1	A	9.012
10	A	7.917
11	A	9.011
0	A	8.514
0	B	8.265
4	A	8.533
2	B	8.055
27	A	8.009
0	A	9.182
2	A	8.151
2	A	8.546
6	A	8.797
0	A	9.52
2	B	8.352
1	B	8.194
0	B	9.108
7	A	7.948
1	A	8.996
0	A	9.13
0	B	9.094
5	B	8.187
0	B	8.857
4	A	8.664
13	B	7.903
0	A	9.848
0	A	8.913
0	A	9.349
5	A	8.619
0	B	8.48
3	A	8.383
2	A	8.236
11	A	6.718
2	A	8.404
4	A	8.613
0	A	8.15
7	A	8.646
11	A	7.914
2	B	8.385
0	A	8.802
2	A	8.138
3	A	7.204
0	A	9.369
13	A	7.955
2	B	8.271
0	A	9.908
3	A	7.983
3	B	8.411
10	A	8.269
5	A	8.219
5	A	7.459
0	B	8.659
1	A	8.768
0	B	9.055
2	B	8.562
0	A	8.775
0	A	9.042
12	A	8.425
1	A	8.516
0	A	9.039
1	A	9.126
10	A	8.237
0	B	8.156
0	A	8.749
0	A	8.619
0	A	8.099
9	A	8.494
1	B	7.729
0	A	8.696
0	B	8.575
7	B	8.161
6	B	8.026
4	A	8.882
0	B	8.949
7	A	8.096
1	A	8.897
7	A	8.467
1	B	8.304
2	A	8.342
6	A	8.044
2	B	8.098
0	B	8.33
0	B	8.722
0	A	8.568
16	B	6.821
1	B	8.268
8	A	8.436
2	B	7.98
5	A	8.934
8	A	8.72
0	A	9.45
0	A	9.466
0	A	8.791
0	B	8.825
0	B	8.561
4	A	9.053
10	B	8.461
4	A	8.256
0	A	8.958
0	A	8.665
2	A	8.079
0	B	8.382
3	B	8.025
0	B	9.051
0	A	9.018
3	A	7.816
0	A	9.094
0	A	8.519
7	A	7.931
5	A	8.538
6	B	7.923
0	A	8.328
9	B	8.584
10	A	8.327
0	A	9.481
3	A	8.516
0	B	8.383
3	A	8.892
4	A	8.166
0	A	8.92
0	B	8.311
4	B	8.219
0	A	9.226
0	A	9.174
0	A	8.626
0	B	9.287
0	B	8.134
0	B	8.15
16	B	7.563
0	B	8.039
0	B	8.498
0	A	9.037
0	B	8.667
0	A	9.168
0	A	8.173
2	B	7.768
12	A	8.167
9	B	8.103
0	B	8.417
5	B	8.691
0	A	8.942
0	A	9.017
1	B	8.459
1	B	8.138
0	B	8.581
8	A	9.038
5	A	8.11
9	A	8.028
0	A	8.946
2	A	8.788
0	B	8.685
3	A	8.438
10	A	7.719
1	B	8.435
1	A	8.536
1	A	8.072
0	B	8.349
4	A	8.67
11	B	7.801
0	B	8.178
3	A	8.078
1	B	8.078
0	B	8.231
8	A	8.479
0	B	8.314
22	A	6.677
24	A	7.303
5	B	8.177
2	A	8.318
0	B	8.154
0	A	9.033
7	A	8.728
0	A	8.529
5	A	8.522
20	A	7.846
0	B	9.122
1	A	8.971
0	A	8.721
16	A	7.171
14	A	7.556
0	A	8.774
1	B	8.291
0	A	8.855
1	B	7.803
0	A	8.823
2	A	7.771
10	B	7.818
0	B	9.03
2	A	7.484
1	B	7.189
2	A	9.126
0	B	8.221
0	B	8.221
10	B	8.107
0	B	8.742
4	A	8.035
2	B	7.455
5	B	8.262
0	A	8.707
0	A	8.94
2	A	8.288
0	A	9.105
0	A	9.393
6	A	8.359
0	A	9.393
0	B	8.926
0	A	8.975
1	B	8.355
22	B	7.133
0	A	9.031
2	B	8.824
1	B	8.522
20	B	7.528
7	A	8.086
18	B	8.258
0	B	9.121
0	A	8.73
1	B	8.295
0	B	8.282
0	A	9.345
0	A	9.129
3	B	7.497
3	A	8.659
0	A	9.435
6	B	8.055
0	A	9.674
12	A	7.447
3	A	8.042
0	A	8.894
5	A	8.167
7	A	8.317
0	A	9.373
4	B	7.916
0	B	8.593
0	A	8.343
0	B	8.308
0	A	9.567
0	B	8.649
0	A	9.055
0	A	9.112
0	B	8.877
0	B	8.702
0	B	7.746
1	B	8.181
0	A	8.933
0	A	8.327
0	B	8.622
4	A	8.833
1	B	8.425
3	B	8.449
0	A	8.579
11	B	8
0	B	8.97
3	A	8.864
1	A	9.295
0	B	8.716
9	A	7.969
0	A	8.954
3	A	9.217
10	A	9.294
0	A	8.813
0	A	8.816
0	A	9.027
0	A	9.937
1	B	8.157
0	A	7.946
0	B	8.364
0	B	8.553
0	B	8.061
2	B	8.821
2	A	9.095
0	A	10.172
5	B	8.284
19	B	8.261
15	B	8.284
9	A	7.666
0	A	9.039
3	A	7.889
0	A	9.094
2	B	8.088
0	B	8.826
0	B	9.108
0	B	9.454
13	B	7.632
0	A	8.932
15	B	7.215
4	A	8.991
1	A	8.131
23	A	6.817
0	A	9.099
2	B	8.326
33	B	6.873
6	A	8.341
0	A	9.535
0	A	10.278
12	A	7.633
18	B	8.312
10	A	8.4
0	A	9.652
19	B	7.877
8	A	8.277
19	A	7.754
0	B	8.56
17	A	7.586
0	B	8.691
0	A	9.067
1	B	7.846
1	B	8.199
0	B	8.373
2	A	8.911
0	A	8.984
0	B	8.44
0	B	8.442
0	B	9.576
0	B	8.313
2	B	7.9
0	B	8.988
6	B	8.2
2	B	8.095
0	A	10.076
3	B	8.794
0	A	9.288
0	A	8.944
14	A	7.117
1	B	8.021
4	B	7.956
0	A	9.33
0	B	8.908
19	A	8.431
0	B	9.032
0	B	9.887
0	A	8.468
0	A	8.942
0	A	8.555
0	A	10.124
7	A	8.824
6	A	9.084
0	B	9.652
0	A	8.843
6	B	8.319
19	A	7.335
11	A	7.919
0	A	8.479
0	B	8.901
0	A	8.854
0	A	9.6
0	A	9.331
27	B	7.236
25	A	8.029
4	B	8.348
0	B	9.836
0	B	8.549
23	B	7.884
5	A	8.215
2	B	8.511
0	A	8.819
2	B	7.688
0	B	8.874
0	A	8.391
0	A	9.664
0	A	9.219
1	B	8.11
15	B	8.1
29	A	7.475
9	A	8.104
0	B	8.841
8	A	8.491
0	A	10.164
2	A	8.185
0	A	9.303
28	A	7.575
0	B	8.806
8	A	8.068
14	B	8.25
0	A	9.866
19	B	8.899
13	B	7.879
0	A	8.757
14	B	7.886
1	A	8.766
0	A	9.868
0	B	8.148
2	B	8.297
5	B	7.693
0	A	9.24
1	A	8.469
1	B	8.143
5	A	8.124
11	A	8.109
0	B	8.484
13	A	8.024
0	B	9.759
1	A	7.953
0	A	8.473
14	A	8.266
0	B	8.879
12	A	7.724
16	B	7.838
9	A	8.645
20	B	7.452
1	B	8.14
1	B	8.085
0	B	8.499
0	A	8.61
13	A	7.523
8	A	9.25
0	A	8.458
1	B	8.308
3	B	8.457
10	A	8.401
0	A	9.245
32	A	7.271
0	A	8.618
0	A	9.264
10	A	8.52
0	B	7.529
9	B	6.869
0	A	9.167
0	A	9.735
1	B	8.196
0	B	8.161
0	B	8.416
31	B	6.533
0	A	9.706
0	A	8.968
0	A	9.297
0	B	9.017
3	B	7.5
10	A	7.642
10	A	7.959
17	B	7.652
0	A	8.802
7	B	7.942
0	A	8.775
2	B	8.412
0	A	10.17
12	A	8.341
1	A	9.041
0	A	8.87
5	A	8.757
9	A	8.243
0	B	9.159
0	A	9.322
2	A	9.138
0	A	8.702
13	A	8.047
10	A	8.348
0	A	8.915
4	A	8.392
15	B	7.991
12	A	8.347
12	A	7.868
7	A	7.915
1	A	8.401
3	A	9.154
0	B	8.481
0	B	8.862
0	A	8.969
0	A	8.919
1	A	8.989
7	A	7.904
2	A	8.364
16	A	6.896
0	A	8.734
9	A	7.982
15	A	7.114
0	A	9.044
0	A	8.235
0	A	8.695
2	B	8.046
1	B	7.438
10	A	8.492
2	A	8.2
6	A	7.463
5	B	8.309
3	A	8.986
0	B	9.124
12	A	7.907
3	A	8.319
8	B	8.525
0	B	7.845
0	A	8.673
2	A	8.579
0	A	10.056
0	A	9.948
0	A	9.466
0	B	8.399
1	B	7.987
3	A	8.1
2	A	8.549
0	B	9.446
0	B	8.937
0	A	8.64
2	B	8.011
1	A	7.921
3	A	8.753
1	B	7.908
8	A	9.025
10	B	8.478
0	A	8.795
0	A	9.63
1	B	8.198
5	A	8.134
1	A	7.605
3	A	8.004
2	B	7.953
0	B	8.76
0	A	8.874
0	A	9.734
1	A	8.551
0	A	9.67
0	A	8.457
18	B	7.462
7	B	7.883
0	A	9.028
10	A	6.632
1	A	8.698
4	A	8.777
0	A	8.823
0	B	8.137
5	A	9.069
3	B	8.22
0	B	8.15
0	A	8.84
6	A	8.249
0	A	8.509
5	A	8.429
7	B	8.018
2	A	8.709
1	A	8.401
0	A	9.023
11	B	8.186
1	B	8.412
9	A	7.904
7	A	7.99
0	A	9.556
0	A	9.455
0	B	9.195
2	A	8.597
9	B	8.542
8	A	8.265
17	B	7.146
0	B	8.455
0	B	8.198
8	B	8.032
0	B	9.727
0	A	8.807
0	A	9.268
7	A	8.987
2	B	7.928
0	A	9.219
0	A	8.572
9	A	8.572
1	A	8.54
1	B	8.355
1	A	9.418
0	A	9.363
3	A	8.069
14	A	7.186
1	B	7.31
0	B	8.197
10	B	7.849
0	A	9.384
9	A	8.27
4	A	8.447
12	A	6.995
2	A	8.851
3	A	8.002
0	A	8.92
9	A	8.672
0	B	8.805
0	A	8.719
19	A	7.549
1	B	8.156
0	A	9.353
0	A	9.58
0	A	8.808
4	A	8.567
0	A	8.999
6	A	8.634
0	A	8.873
0	A	9.086
5	A	8.215
18	A	7.179
13	A	7.271
15	A	6.88
2	A	8.527
0	A	8.855
14	A	7.521
15	B	6.074
0	A	8.004
0	B	8.141
5	B	6.169
1	A	8.108
1	B	8.065
0	A	8.897
1	B	8.114
1	B	8.222
14	A	7.387
6	B	7.364
0	B	8.193
5	B	7.947
0	B	7.985
12	A	6.99
9	B	8.106
6	A	8.093
3	A	8.687
1	A	8.025
1	B	7.956
23	A	6.82
11	A	6.701
7	A	7.734
0	B	8.633
5	A	8.238
2	B	7.831
10	B	7.723
1	A	8.415
1	B	8.062
5	B	8.161
7	A	8.152
0	A	8.886
1	B	8.215
0	A	8.948
7	A	8.141
2	A	9.374
6	B	8.245
2	A	9.276
3	A	8.31
1	A	8.628
0	A	8.446
0	A	8.98
5	A	8.724
0	B	8.876
14	B	7.099
15	A	6.833
1	B	7.836
0	A	8.894
0	A	8.822
11	A	8.12
1	B	8.603
1	B	7.869
6	B	7.885
0	A	8.656
0	A	8.394
2	B	8.167
4	A	8.922
3	B	7.685
0	A	8.503
2	A	7.994
6	A	9.448
5	A	7.742
9	A	8.133
1	A	7.851
5	B	8.133
3	A	8.429
0	A	9.272
0	B	8.547
0	A	8.129
13	B	7.882
4	B	7.337
0	A	9.498
4	A	8.601
18	B	7.627
2	A	8.553
14	A	6.742
0	A	8.977
2	A	7.685
0	A	9.582
14	A	7.129
0	A	8.766
4	B	8.186
0	B	8.36
0	A	8.206
0	A	8.368
1	B	7.909
0	A	8.629
15	B	7.749
0	B	8.858
11	B	7.573
8	A	8.111
12	A	7.477
1	B	7.801
2	A	7.515
14	A	8.179
0	A	8.14
2	B	8.113
0	B	8.914
0	B	8.601
1	A	8.371
2	B	8.295
0	A	8.61
9	A	8.257
1	B	7.721
2	B	8.111
0	A	8.538
6	A	8.58
1	A	8.617
0	A	8.166
8	B	7.736
2	A	8.429
12	A	7.725
11	A	8.247
7	B	7.907
0	A	8.679
0	A	8.687
0	A	8.716
0	A	8.119
3	B	8.908
13	B	8.181
0	A	8.73
9	B	8.163
10	A	8.913
5	A	8.154
13	B	7.934
9	A	7.945
0	A	9.229
0	A	8.855
11	A	6.7
10	A	7.742
9	B	8.052
0	B	8.169
0	B	8.441
0	B	8.782
0	A	9.009
0	A	8.361
10	A	8.214
17	B	8.253
1	B	8.832
0	A	9.394
0	A	9.07
7	A	8.673
0	A	8.178
0	A	8.669
0	B	8.453
16	B	7.957
4	A	8.043
0	B	8.332
0	A	8.778
8	A	7.779
8	B	8.717
10	A	7.947
9	A	8.273
0	B	8.177
0	A	9.124
0	A	8.791
0	A	8.394
2	B	8.636
4	A	8.832
6	A	8.185
12	B	8.842
1	A	8.851
1	A	9.075
7	B	7.523
16	B	8.723
0	B	8.646
18	A	8.126
18	A	6.848
0	A	9.002
0	A	9.054
3	A	8.448
18	A	7.617
11	B	6.956
4	B	8.092
0	A	9.298
0	A	8.626
0	A	8.768
4	A	8.388
0	A	9.192
0	A	9.033
0	B	9.305
5	A	8.084
5	B	8.099
9	A	8.234
0	A	8.666
0	B	8.554
27	A	8.336
0	A	8.981
4	A	8.093
4	A	8.108
3	A	8.81
0	A	9.757
1	B	8.166
0	A	8.604
5	A	8.161
5	A	8.131
0	A	8.947
0	B	8.793
0	A	8.086
0	A	9.283
0	A	8.863
2	A	8.425
0	B	8.363
5	A	7.865
5	A	8.868
0	A	9.504
1	B	7.666
9	B	7.738
0	A	9.378
6	A	9.456
13	B	7.396
1	B	8.031
5	A	9.004
2	A	8.814
0	A	8.452
9	B	8.237
11	A	7.94
9	A	8.531
14	A	7.693
4	A	8.681
3	B	7.686
0	A	9.194
0	A	9.225
0	A	9.293
6	A	8.12
15	A	8
2	B	7.499
6	A	7.962
9	A	8.686
1	B	8.335
0	A	7.967
12	A	7.938
8	B	7.979
0	A	9.856
13	A	7.512
0	A	9.423
4	B	8.678
5	A	8.664
0	B	8.972
9	A	7.952
5	A	7.731
1	B	7.835
6	B	8.201
1	A	8.782
0	A	8.488
28	A	6.961
0	A	8.88
21	A	8.038
0	A	8.665
13	B	7.716
4	B	7.35
0	B	8.572
10	B	7.761
2	A	8.304
0	A	9.647
1	A	8.51
5	B	7.913
3	B	8.491
0	A	8.476
4	B	7.557
9	B	8.076
0	A	9.659
1	B	7.903
7	A	7.781
12	B	8.259
0	A	8.593
0	A	8.536
0	A	9.096
0	A	8.354
11	A	7.723
8	A	7.715
0	B	8.33
20	B	7.259
2	A	8.182
0	B	8.636
5	A	8.252
0	A	9.759
14	A	7.688
3	A	8.625
0	A	9.127
5	B	7.76
0	A	8.331
0	A	8.779
9	A	8.685
0	A	9.052
11	A	7.785
0	A	9.614
10	A	8.426
1	A	7.916
6	A	7.929
0	A	8.923
3	B	7.004
4	A	8.745
1	A	8.637
0	A	9.119
0	A	8.891
0	B	8.411
0	A	8.915
0	B	8.493
0	A	8.609
0	A	8.759
0	A	9.015
5	A	8.484
0	A	9.267
6	A	8.654
12	A	8.286
0	B	8.886
0	A	8.57
0	B	8.569
3	A	8.95
1	B	8.33
0	A	9.088
12	A	7.207
4	A	8.598
0	B	8.532
0	A	9.115
2	A	8.921
14	B	7.383
[truncated: 2,223 more rows]

## Sheet: panel-g
Stage	Trajectory	Duration
0	A	1.04
39	A	0.5
0	B	0.2
1	B	0.37
0	A	1.04
9	A	0.21
0	A	0.14
2	B	0.39
0	A	0.56
30	A	0.1
0	A	0.32
24	B	0.58
0	A	0.26
10	A	0.43
0	A	0.18
16	A	0.19
5	A	0.07
0	B	1.35
0	B	0.61
4	B	0.11
19	A	0.71
0	B	1.04
21	A	0.18
0	A	10.38
0	B	4.38
0	A	0.46
16	B	0.26
6	A	0.86
3	A	0.25
0	A	0.29
0	B	1.3
0	B	0.39
0	A	0.32
24	A	0.57
0	A	0.49
3	B	0.41
0	B	0.26
23	B	0.35
0	A	0.75
4	A	0.35
2	B	0.54
15	A	0.45
5	B	0.46
7	A	0.55
2	A	0.47
7	B	0.45
3	B	0.48
1	A	0.33
18	B	0.08
0	B	0.57
0	B	0.26
0	A	0.61
0	B	0.61
0	B	0.36
0	B	0.12
11	A	0.38
0	A	0.72
1	B	0.4
4	A	0.48
2	B	0.49
0	A	0.75
0	A	0.33
0	B	0.58
1	A	0.34
9	A	0.11
6	B	3.41
1	A	0.65
0	A	4.77
0	A	2.37
0	B	0.11
0	A	0.18
1	A	0.19
7	B	0.4
0	B	0.41
0	B	0.5
0	A	0.38
0	A	1.31
13	A	0.23
0	B	0.26
0	A	0.41
10	A	0.58
0	A	1.1
10	A	0.47
0	B	1.11
0	A	0.13
0	B	0.31
9	B	0.17
0	A	0.19
11	A	0.54
0	B	0.08
0	B	1.71
0	A	1.88
0	B	1.06
3	A	0.09
6	A	3.13
0	A	0.31
0	A	0.82
2	B	3.08
6	B	1.12
4	A	0.03
0	B	0.2
0	B	1.08
0	A	8.68
7	A	0.1
8	B	0.11
0	A	1.75
6	A	0.06
0	A	0.75
3	B	0.23
7	A	0.09
0	A	1.84
0	A	0.16
0	B	0.23
3	A	1.04
0	A	0.91
0	B	0.08
9	A	0.2
1	B	1.55
14	B	1.57
2	A	0.19
7	B	0.04
17	B	7.17
7	B	1.17
5	B	0.17
3	B	0.68
0	B	2.04
0	A	0.71
1	B	0.1
6	A	2.82
0	B	2.42
0	B	1.92
1	B	3.41
1	A	0.02
0	A	0.08
2	B	0.02
0	A	0.08
3	B	1.8
27	B	22.58
0	A	10.33
0	A	15.81
4	A	15.66
2	A	7.47
0	A	4.34
5	A	8.89
10	A	26.93
7	A	25.55
1	B	27.78
0	A	20.9
3	B	10.19
0	B	3.67
0	A	6.55
0	B	16.72
0	B	13.68
0	B	37.4
14	A	5.87
3	B	0.93
10	A	20.51
4	B	16.2
13	A	27.24
0	B	27.78
6	A	6.82
0	A	6.4
0	B	8.18
0	B	14.93
6	B	7.62
15	A	8.64
3	B	34.34
1	A	7.33
13	A	24.57
13	A	29.15
0	A	11.33
16	B	10.65
26	B	10.33
13	A	10.5
7	A	8.79
1	A	6.57
0	A	15.1
3	A	23.68
3	B	8.85
3	B	0.73
3	A	0
10	A	19.67
0	A	16.91
0	B	0.99
0	A	9.11
21	B	20.97
0	A	9.3
3	A	13.44
0	B	32.97
4	A	0.64
0	A	5.74
0	A	21.61
4	A	32.46
7	A	3.71
0	B	29.21
10	A	22.86
0	B	20.76
7	A	14.26
3	A	21.01
2	A	26
10	B	8.91
9	A	22.16
9	A	8.18
3	B	29.79
2	B	25.66
0	A	16.11
0	A	48.68
10	B	17.25
0	A	16.32
0	B	1
0	B	7
3	B	9
5	A	29
5	A	1
2	A	3
28	A	0.9
0	B	27
1	B	10
7	A	31
11	B	19
0	A	2
0	A	10
10	A	19
0	A	1
0	A	7
0	A	20
0	A	10
0	B	1.3
0	B	23
0	A	16
9	A	22
0	A	9
0	B	8
4	A	3
0	A	7
0	A	2
2	A	19
27	B	22
0	A	2
16	A	16
19	A	42
3	A	1
12	A	25
8	A	20
2	A	8
5	B	26
6	B	16
2	A	6
13	A	14
13	B	34
0	B	4
17	B	26
2	B	38
0	A	13
0	B	33
0	A	3
0	A	28
3	A	15
6	B	11
22	A	27
2	B	34
0	A	22
14	B	4
4	A	29
2	B	17
4	A	3
5	A	21
17	A	4
18	B	32
1	B	22
8	B	20
0	A	15
6	A	19
14	A	24
2	A	9
0	A	16
24	B	18
2	A	18
0	B	0
6	A	7
32	B	24
6	A	4
0	A	0
16	B	18
2	A	25
0	A	32
19	B	8
18	B	20
9	A	10
10	A	23
6	A	24
1	A	27
1	A	19
35	B	23
13	A	30
5	B	9
0	B	11
0	A	15
6	A	4
0	B	36
11	B	37
4	B	17
0	B	7
3	A	9
1	A	7
0	A	33
24	B	14
0	A	6
27	B	39
15	B	33
35	A	3
0	A	2
0	A	8
2	A	3
0	B	5
13	A	41
0	A	20
32	A	10
39	B	9
16	B	10
3	A	41
11	A	17
0	A	3
5	B	22
0	A	23
0	B	13
0	A	12
1	B	12
10	A	38
0	B	21
12	A	19
0	A	15
0	B	3
6	A	7
0	A	2
3	B	1
13	A	12
0	A	21
0	A	15
9	A	7
29	A	27
0	A	8
0	A	34
0	B	40
1	A	9
36	A	3
6	A	6
0	B	22
0	A	10
0	A	33
0	B	8
0	B	1
15	A	42
0	B	11
0	A	1
0	A	33
14	A	7
14	A	15
3	B	2
21	B	5
0	A	0
5	B	15
12	A	3
32	A	8
0	A	4
10	A	6
0	A	41
0	B	18
0	B	10
2	A	2
2	A	0.5
2	A	0.25
6	A	0.17
0	A	0.08
2	B	1.92
1	B	4
0	B	0.58
7	A	0.17
1	A	1.42
0	A	0.08
0	B	1
5	B	1.17
0	B	1.08
4	A	1.25
13	B	0.5
0	A	0.08
0	A	0.83
0	A	0.33
5	A	3
0	B	2.92
3	A	2.33
2	A	0.5
11	A	0.25
2	A	5
4	A	0.75
0	A	1.75
7	A	5
11	A	1
2	B	0.25
0	A	0.33
2	A	0.17
3	A	0.58
0	A	0.17
13	A	1.25
2	B	0.17
0	A	1
3	A	0.83
3	B	1.25
10	A	0.08
5	A	0.58
5	A	0.83
0	B	1
1	A	0.67
0	B	1.33
2	B	0.83
0	A	0.29
0	A	0.42
12	A	0.17
1	A	5
0	A	0.33
1	A	1.25
10	A	0.17
0	B	0.25
0	A	0.25
0	A	0.33
0	A	3.5
9	A	0.46
1	B	1.25
0	A	1
0	B	0.33
7	B	0.17
6	B	1
4	A	1.58
0	B	1.83
7	A	1.08
1	A	0.08
7	A	0.08
1	B	2
2	A	3.08
6	A	1
2	B	1
0	B	0.25
0	B	0.17
0	A	0.17
16	B	0.17
1	B	0.08
8	A	1
2	B	0.25
5	A	5
8	A	0.08
0	A	2.83
0	A	0.17
0	A	0.08
0	B	0.33
0	B	2.42
4	A	0.58
10	B	0.5
4	A	0.33
0	A	0.5
0	A	0.21
2	A	0.58
0	B	0.25
3	B	0.5
0	B	0.67
0	A	0.79
3	A	0.58
0	A	0.83
0	A	0.92
7	A	0.5
5	A	0.25
6	B	0.58
0	A	1.5
9	B	5
10	A	4
0	A	0.17
3	A	0.17
0	B	3
3	A	3.25
4	A	3
0	A	0.08
0	B	3.33
4	B	0.08
0	A	0.42
0	A	0.17
0	A	5
0	B	1
0	B	0.33
0	B	5
16	B	4
0	B	0.17
0	B	0.17
0	A	1
0	B	0.75
0	A	0.83
0	A	0.08
2	B	0.33
12	A	0.67
9	B	0.5
0	B	0.33
5	B	0.04
0	A	0.75
0	A	1.33
1	B	0.83
1	B	0.08
0	B	0.67
8	A	0.08
5	A	0.17
9	A	0.02
0	A	1.5
2	A	0.33
0	B	1.58
3	A	0.08
10	A	0.03
1	B	0.17
1	A	0.04
1	A	0.5
0	B	0.5
4	A	0.04
11	B	4
0	B	12
3	A	3.17
1	B	7
0	B	3
8	A	8
0	B	4.08
22	A	7
24	A	5.17
5	B	11
2	A	2
0	B	4
0	A	3
7	A	13
0	A	11
5	A	4
20	A	3
0	B	4
1	A	7
0	A	10
16	A	12
14	A	18
0	A	3
1	B	3
0	A	0.5
1	B	8
0	A	7
2	A	7
10	B	10
0	B	9
2	A	1.08
1	B	13
2	A	2
0	B	3.67
0	B	11
10	B	13
0	B	1
4	A	6
2	B	18
5	B	22
0	A	17
0	A	0.08
2	A	1.33
0	A	12
0	A	0.25
6	A	0.17
0	A	1.75
0	B	4
0	A	1.75
1	B	4
22	B	3.75
0	A	2
2	B	0.13
1	B	0.55
20	B	3.15
7	A	3.17
18	B	1.18
0	B	7.18
0	A	4.92
1	B	3.2
0	B	0.96
0	A	6.2
0	A	0.14
3	B	4.39
3	A	17.23
0	A	5.24
6	B	0.21
0	A	8.69
12	A	1.29
3	A	0.08
0	A	0.17
5	A	0.17
7	A	2.35
0	A	3.96
4	B	1.38
0	B	3.13
0	A	6.88
0	B	3.06
0	A	0.39
0	B	0.13
0	A	1
0	A	0.1
0	B	0.63
0	B	2.64
0	B	8.64
1	B	0.39
0	A	0.41
0	A	0.58
0	B	0.43
4	A	0.22
1	B	0.55
3	B	2.67
0	A	1.67
11	B	4.67
0	B	0.83
3	A	1.78
1	A	1.79
0	B	0.38
9	A	0.48
0	A	0.35
3	A	0.04
0	A	0.25
0	B	0.5
2	B	11
5	B	24
0	A	1
1	A	0.5
1	B	9
5	A	17
11	A	41
0	B	8
13	A	22
0	B	8
1	A	3
0	A	9
14	A	9
0	B	1
12	A	27
16	B	9
9	A	26
20	B	13
1	B	5
1	B	2
0	B	0.75
0	A	6
13	A	0.25
8	A	13
0	A	2
1	B	13
3	B	2
10	A	23
0	A	1
32	A	29
0	A	6
0	A	35
10	A	0.25
0	B	4
9	B	5
0	A	0.25
0	A	22
1	B	1
0	B	7
0	B	3
31	B	19
0	A	3
0	A	6
0	A	23
0	B	2
3	B	7
10	A	0.25
10	A	5
17	B	23
0	A	42
0	A	9
2	B	10
0	A	2
12	A	10
1	A	30
0	A	1
5	A	7
9	A	3
0	B	4
0	A	10
2	A	0.75
0	A	14
13	A	28
10	A	29
0	A	4
4	A	14
15	B	24
12	A	28
12	A	21
7	A	2
1	A	10
3	A	38
0	B	4
0	B	17
0	A	4
0	A	26
1	A	12
7	A	14
2	A	2
16	A	19
0	A	2
9	A	4
15	A	28
0	A	22
0	A	6
0	A	0.5
2	B	22
1	B	27
2	A	1
6	A	15
5	B	0.25
3	A	2
0	B	2
12	A	4
3	A	4
8	B	0.25
0	B	3
0	A	1
2	A	5
0	A	40
0	A	6
0	A	3
0	B	8
1	B	7
0	B	5
12	A	19
9	B	25
6	A	5
3	A	14
1	A	15
1	B	7
23	A	26
11	A	9
7	A	5
0	B	9
5	A	3
2	B	9
10	B	15
1	A	9
1	B	24
5	B	19
7	A	18
0	A	11
1	B	1
0	A	2
7	A	21
2	A	34
6	B	5
2	A	6
3	A	10
1	A	20
0	A	46
0	A	19
5	A	11
0	B	13
14	B	27
15	A	8
1	B	23
0	A	13
0	A	50
11	A	15
1	B	16
1	B	11
6	B	9
0	A	9
0	A	24
2	B	12
4	A	4
3	B	10
0	A	7
2	A	1
6	A	14
5	A	18
1	A	2
5	B	26
3	A	3
0	A	15
0	B	20
0	A	10
13	B	3
4	B	3
0	A	16
4	A	33
18	B	20
2	A	6
14	A	21
0	A	10
2	A	17
0	A	5
14	A	15
0	A	25
4	B	19
0	B	11
0	A	8
0	A	13
1	B	6
0	A	25
15	B	35
0	B	1
11	B	21
8	A	18
12	A	20
2	A	13
14	A	8
0	A	14
2	B	8
0	B	31.83
3	A	26.22
0	A	17.99
6	A	33.51
0	B	26.08
0	B	26.89
0	A	27.75
9	A	24.05
0	A	18.95
0	B	21.72
0	B	11.66
0	A	28.59
0	A	35.16
1	B	29.49
0	B	9.26
2	A	25.59
1	A	38.6
3	B	21.67
3	B	17.26
0	A	11.09
5	A	18.81
2	A	16.56
0	B	20.85
13	A	7.19
27	A	14.07
7	B	33.01
0	B	21.85
0	B	18.35
7	A	9.49
0	A	3.67
3	B	8
19	B	8
0	A	28.04
10	A	22.7
0	B	0.69
0	B	19.02
19	A	13.95
0	B	12.52
0	B	14.05
6	A	2.5
0	B	14.58
0	B	25.65
0	A	17.94
17	B	3.39
1	A	22.12
3	B	13.65
1	A	1.36
3	B	26.33
0	A	18.8
0	A	16.14
0	B	23.59
0	B	37.08
3	A	7.96
5	B	27.08
6	B	11.84
7	A	10.58
0	A	4.77
0	B	11.17
1	A	18.76
9	A	21.66
0	B	0.61
5	A	19.07
19	B	28.42
0	B	26.76
8	B	31.73
1	B	24.66
2	A	26
0	A	26
1	B	33
5	A	31
7	B	29
0	A	26
5	A	28
7	B	9
7	A	24
12	B	29
12	B	26
0	A	29
15	A	29
2	B	29
0	A	20
3	A	32
1	A	20
5	A	20
1	A	16
2	B	19
13	B	38
33	A	22
0	A	16
0	B	22
3	A	39
1	A	5
2	A	14
1	B	21
0	A	16
0	A	12
9	B	23
2	A	28
0	B	6
3	A	13
5	A	34
4	A	10
0	B	11
4	A	7
6	A	7
0	A	15
1	A	10
0	A	15
2	A	5
7	A	23
11	A	6
5	A	7
0	A	25
10	A	5
14	A	15
0	A	13
3	B	17
3	A	6
8	B	26
8	B	12
1	A	3
7	A	1
0	A	7
3	A	8
5	B	13
1	A	3
12	A	19
5	B	3
8	A	40
0	A	10
7	A	12
0	A	7
0	B	6
6	A	31
2	A	4
0	A	3
3	A	20
0	A	14
14	A	3
0	B	3
1	A	10
2	B	19
2	A	1
0	A	15
1	B	13
1	B	0
5	A	0
3	A	0
14	B	3
0	B	3
6	A	0
13	B	18
3	A	31
9	A	8
3	A	6
11	B	23
0	A	13
11	B	16
1	A	18
0	A	18
7	A	22
0	A	38
1	B	0
12	B	42
6	A	3
0	A	24
7	B	22
12	A	17
0	A	18
6	A	0
0	A	4
2	B	0
0	A	0
8	B	5
3	A	0
0	B	2
10	B	7
0	B	34
1	B	37
4	A	7
0	B	10
3	A	28
0	A	5
4	A	1
3	A	2
0	A	22
11	B	19
0	B	25
1	B	24
2	B	28
13	A	6
0	B	9
4	A	7
30	A	7
3	B	22
0	A	0
0	A	43
5	A	27
0	B	9
0	A	2
23	B	20
0	B	7
0	A	10
2	A	9
1	A	20
0	A	6
0	A	7
15	B	10
0	A	10
0	A	5
5	A	1
0	A	8
4	A	16
15	B	2
10	B	5
1	B	5
0	B	0.42
5	A	14
0	A	1
0	A	2
8	A	1
0	A	4
1	B	2
0	A	35
0	B	4
0	B	25
1	B	3
0	B	3
2	A	3
3	A	2
0	A	6
0	A	2
2	A	2
0	A	12
2	B	5
1	B	0.5
8	A	2
0	A	5
3	B	15
0	B	1
9	A	2
0	B	5
2	A	10
12	A	1
0	B	6
0	B	4
1	B	22
3	A	0.5
0	B	35
14	A	7
13	B	13
0	A	7
0	A	10
8	A	22
0	B	6
0	A	1
2	B	2
5	A	1
4	A	3
0	A	0.04
0	A	21
1	A	7
0	A	3
2	B	0.5
0	B	3
0	A	7
0	A	0.67
1	A	2
0	A	6
0	A	9
0	B	3
0	A	19
3	A	20
9	A	7
4	A	6
13	A	17
0	A	15
0	B	28
0	A	15
0	A	24
1	A	5
0	B	18
0	A	10
10	B	3
6	B	17
0	B	14
0	B	20
2	B	12
6	B	3
2	A	4
6	B	0.5
4	B	0.75
0	A	2
2	A	2
0	A	1
2	A	1
6	A	0.92
0	A	5
1	B	0.08
0	A	4
0	A	2
1	B	0.5
0	B	1
10	B	12
0	B	3
0	B	1
0	A	2
0	B	1
1	A	2
5	A	2
0	A	0.5
0	B	1
0	A	0.5
1	B	0.42
1	B	5
0	A	1
0	A	0.67
2	A	10
2	A	4
0	B	4
5	B	3
3	B	0.5
0	B	0.42
4	A	4
0	A	1
0	A	0.33
0	A	10
4	A	0.02
1	A	8
0	B	3
2	A	2
0	B	3
0	B	4
0	A	0.58
0	B	1
0	A	4
0	A	9
0	A	7
0	A	5
1	B	1.25
0	A	10
0	A	1.08
20	B	0.58
0	B	1
0	B	0.5
1	B	1
3	A	0.42
6	A	1.83
6	A	0.42
3	A	0.83
3	B	1.58
0	A	0.5
0	B	1.17
3	B	1.42
1	B	0.29
13	A	1.25
0	B	1.5
0	B	0.58
1	A	1
4	A	0.92
2	B	0.04
0	B	1.42
0	A	0.13
0	B	1.58
4	B	0.75
0	A	0.05
4	A	1.67
0	A	0.83
5	A	1.17
6	A	0.17
2	A	0.25
3	A	0.75
0	A	1
4	B	0.08
11	B	0.5
0	A	0.42
0	A	0.58
2	A	0.83
21	B	2
0	B	1.92
25	A	1.17
0	A	2
0	A	1.33
12	A	2
21	A	0.67
2	A	7
0	A	5.33
0	A	2.5
0	B	5
0	A	2.08
0	A	2.75
0	B	4
4	A	3.33
0	A	4.33
9	B	4
0	A	11.33
5	A	2.08
15	B	5.17
5	B	2.33
0	B	4.42
0	A	3.42
0	B	2.5
0	A	2.83
1	A	4.17
2	A	2.92
0	A	14.42
0	A	2.33
0	A	8.08
0	A	8.42
4	A	7
0	B	8
0	A	10
0	A	3.17
14	A	10.75
8	B	7.67
2	B	2.42
1	B	2.5
0	A	15.25
5	A	4.83
0	A	3.83
7	A	10
0	A	2.17
5	B	34.5
8	A	3
4	A	4.67
0	B	22.83
1	B	35
0	A	9
16	B	4.08
0	B	31
23	B	7
3	A	2.5
0	A	16.33
5	A	2.08
0	B	20
2	B	9
0	A	5.33
3	A	22
0	A	9.17
0	B	23
14	B	3.25
32	B	5.83
0	A	2.83
1	A	5.92
8	B	8
13	A	9
3	B	12
7	B	4.42
1	A	6.75
0	A	18.42
0	A	2.83
16	B	10.42
13	A	42.5
0	A	10.17
3	B	5
8	A	40
7	A	1
0	B	18
0	A	33
3	A	7
0	A	18
5	B	7
15	B	9
0	A	32
0	A	17
0	A	8
23	B	18
0	A	4
0	A	23
0	A	13
10	A	6
0	B	3
0	B	2
0	A	7
0	A	24
0	A	10
4	A	10
0	A	7
21	A	14
19	A	10
0	A	5
0	A	11
7	A	26
7	B	36
0	A	16
0	B	21
0	B	45
6	A	45
7	A	9
0	B	6
0	A	18
0	B	11
0	A	11
0	B	6
0	A	42
14	A	4
0	A	5
2	A	33
4	A	0.25
13	A	24
2	A	8
13	A	35
4	B	20
14	A	21
3	B	39
0	B	14
0	B	9
6	B	12
0	B	17
0	A	2
3	A	16
25	A	25
3	A	45
19	B	3
0	B	7
9	A	30
1	A	21
9	A	2
0	A	4
15	A	30
1	A	4
0	A	19
1	B	43
0	B	39
7	A	8
0	B	13
11	A	23
9	A	24
13	B	29
1	A	34
3	A	17
0	A	31.5
0	A	19
8	B	13
2	A	13
16	B	1
0	B	11
3	A	8
2	A	24
0	B	15
0	A	0
0	A	18
0	A	9
1	A	13
0	A	3
0	A	19
8	A	18
0	B	10
20	A	28
1	B	35
3	B	33
1	A	28
0	A	11
18	B	15
0	B	24
0	B	4
4	A	30
13	A	37
5	A	5
0	A	6
0	B	6
11	A	3
4	B	18
6	A	8
14	A	23
0	A	9
10	B	29
0	B	20
0	A	25
0	A	13
0	B	16
1	B	35
0	A	8
6	A	34
0	B	15
0	A	20
1	B	8
8	A	28
11	A	29
0	A	31
0	B	1
6	B	11
0	B	6
4	A	1
5	A	30
0	A	7
0	A	19
29	B	21
2	A	16
10	A	5
1	A	23
7	A	2
10	B	34
0	A	8
1	B	37
0	A	7
0	A	33
2	B	30
0	A	27
10	A	2
2	B	16
4	A	36
5	B	24
3	A	4
0	B	21
0	A	9
0	A	24
0	A	15
9	A	4
0	A	0
3	A	2
0	A	18
1	B	27
2	B	17
0	A	20
3	B	8
5	A	4
3	A	17
2	A	2
0	A	17
10	B	3
1	A	6
14	A	19
1	A	20
7	A	3
18	A	10
3	A	16
0	A	18
3	B	14
20	B	9
0	A	19
8	A	13
17	B	26
2	B	26
0	A	10
30	A	3
9	B	19
6	A	30
1	A	21
0	A	29
0	A	26
9	A	13
0	B	2
13	A	12
1	A	15
0	A	29
8	A	11
22	A	12
3	A	11
2	A	0
0	A	17
2	B	3
0	B	4
2	A	30
7	A	15
2	A	4
9	A	10
2	A	18
1	A	22
12	B	2
2	B	42
8	B	9
8	B	3
10	A	32
8	B	34
6	A	13
0	A	32
10	A	3
1	A	0
1	B	22
4	A	3
1	B	12
0	B	14
6	A	24
18	B	5
0	B	26
0	B	12
0	A	9
3	A	24
4	A	7
5	A	7
1	A	35
2	A	9
11	A	4
0	A	17
2	B	30
0	B	11
0	A	1
3	B	23
4	A	31
0	B	18
19	B	9
15	A	20
3	A	34
0	B	24
0	B	0
9	B	38
0	A	8
1	A	5
0	A	37
7	B	10
4	A	6
0	A	0
7	A	12
9	B	23
0	B	0
6	A	5
6	A	22
0	A	2
0	B	15
1	A	17
0	A	11
0	A	14
7	A	7
3	B	1
0	B	1
0	B	11
0	A	7
1	A	8
12	A	23
5	B	14
10	A	24
0	B	3
0	A	29
4	A	3
1	B	21
0	A	24
20	A	5
0	A	42
0	A	32
8	A	4
0	B	22
4	A	2
0	B	14
16	B	9
0	B	13
13	B	13
0	A	1
6	A	1
0	A	15
9	A	0.5
14	B	9
0	B	5
8	B	12
9	B	8
0	B	5
0	A	0.08
3	A	17
0	B	2
0	B	5
1	B	12
1	A	0.1
1	B	7
0	A	15
3	A	27
11	A	28
2	A	4
6	B	19
2	A	18
7	B	34
1	A	10
1	A	19
2	A	10
7	A	12
4	B	20
16	B	10
0	B	17
4	A	23
2	B	11
0	A	18
8	A	21
12	A	12
1	A	12
10	A	17
7	A	18
4	A	36
4	A	14
15	A	14
7	B	27
0	A	26
0	A	2
9	A	5
0	A	14
0	B	15
1	B	13
3	B	15
3	A	9
0	B	15
1	A	7
1	A	3
1	A	15
13	B	14
0	B	10
0	B	11
4	B	10
0	B	6
6	A	10
0	B	5
8	A	20
7	A	41
0	A	2
0	B	7
18	B	20
0	A	12
5	A	18
17	B	10
0	B	2.25
0	A	5
0	A	7
3	A	0.33
0	A	0.08
0	B	13
0	A	7
1	B	8.83
0	B	7.17
0	B	2.17
8	A	19
0	A	9.33
5	B	25
12	B	16
15	B	3
0	A	0.25
0	A	12
13	B	18
0	A	9
1	A	1.5
2	A	0.08
0	A	0.25
0	B	19
0	A	13
0	A	6
8	A	6.67
1	B	12
6	B	20
0	B	1
5	A	22
0	B	0.08
0	A	15
0	A	7
1	B	1.67
0	A	0.08
0	B	0.42
2	B	4
7	A	0.33
4	B	2
0	A	3
0	A	7
0	A	5
0	A	5.5
7	A	4
0	A	13
5	B	21
7	B	4
5	A	2
0	A	7
6	A	8
14	B	9
8	B	24
1	A	5
0	A	16
1	A	13
1	A	5
6	A	19
1	B	0.25
5	B	24
16	B	5
15	B	16
5	B	2
2	A	7
0	B	16
0	B	6
0	A	14
0	A	19
0	B	11
2	B	13
3	B	18
13	B	24
5	B	7
1	B	17
10	A	20
0	B	14
0	B	23
2	B	11
5	B	8
0	B	9
5	A	8
7	A	16
18	A	23
3	A	14
0	A	14
0	B	10
2	B	21
1	B	16
12	B	12
0	B	20
0	B	12
0	B	17
6	A	9
3	A	16
14	A	26
28	B	11
2	A	13
1	B	25
0	A	11
0	B	15
0	A	17
1	A	14
0	B	21
0	B	12
16	B	8
8	A	18
8	A	28
13	B	7
0	A	14
0	A	13
0	A	8
0	B	24
1	B	14
0	B	24
0	B	12
0	A	17
14	A	15
22	B	7
0	A	10
12	A	18
7	A	13
15	A	6
12	A	11
17	A	15
27	B	7
8	A	6
9	A	35
24	A	37
1	B	24
1	B	20
0	A	32
0	B	20
5	A	10
15	A	1
0	A	5
22	A	6
7	A	33
0	B	9
15	A	25
15	B	17
10	A	27
8	A	16
13	A	36
6	B	15
4	A	9
5	A	8
6	B	8
0	A	24
3	B	36
2	B	24
0	A	19
0	A	7
6	A	10
0	B	19
0	B	16
13	A	9
2	B	2
6	B	12
2	A	12
0	A	14
11	A	14
1	A	14
10	B	17
3	A	37
2	A	7
0	A	37
6	A	25
10	A	7
1	B	21
0	A	15
1	B	32
13	B	13
2	A	13
2	B	28
13	B	29
0	A	24
0	B	18
3	B	7
1	A	10
5	A	4
1	A	17
5	B	36
5	B	25
0	A	15
8	B	12
0	B	34
3	A	12
1	B	10
5	B	1
0	B	33
0	B	0
0	A	6
0	A	14
6	A	3
0	A	1
2	B	3
0	B	23
2	A	2
1	B	6
9	B	22
10	A	9
1	B	4
12	A	4
7	A	23
0	B	28
0	A	16
0	A	18
6	A	27
3	A	10
4	A	10
7	A	10
4	A	7
2	B	3
4	A	7
2	A	8
0	B	1
7	A	2
6	A	13
3	A	5
0	A	14
15	B	7
13	B	0
2	B	10
6	A	12
12	A	7
0	A	24
12	A	3
6	A	14
2	A	6
2	B	36
0	B	0
8	B	22
0	A	13
3	A	20
0	A	15
7	A	5
5	A	10
3	B	15
0	B	4
1	B	3
1	B	6
1	A	20
4	A	2
0	A	2
0	A	13
8	A	9
0	A	6
11	B	6
2	A	3
0	B	0
14	A	3
6	A	2
7	B	3
0	A	5
0	B	19
0	B	11
3	A	10
6	A	0
0	B	8
0	A	6
0	A	14
2	A	12
1	A	15
0	B	13
0	B	12
1	A	3
0	A	23
0	A	20
4	A	9
3	B	0
15	A	2
0	A	20
0	A	22
0	A	1
7	B	8
12	B	5
5	A	8
0	A	19
0	A	2
1	B	10
8	A	6
3	A	6
2	A	1
8	A	7
0	A	0
6	B	1
1	A	5
6	A	1
13	A	1
1	A	8
4	B	8
0	B	8
2	A	37
4	B	17
0	A	8
0	B	6
18	A	24
0	A	11
13	A	6
14	A	21
13	A	8
0	A	10
8	A	8
5	A	6
3	A	19
4	B	2
3	A	4
19	B	12
2	A	2
0	A	5
0	B	7
11	B	9
1	A	20
11	B	23
5	B	18
6	A	24
5	A	2
9	B	3
0	B	4
0	A	1
5	A	2
0	A	24
14	A	5
5	A	6
1	A	16
11	B	2
8	A	5
5	A	7
3	A	3
0	A	3
1	A	12
16	B	0
15	B	8
6	A	1
0	B	2
8	A	12
13	A	14
0	A	8
0	B	2
9	B	4
7	B	23
13	A	2
2	A	10
1	B	13
0	A	11
0	A	0
0	A	5
5	B	13
6	A	8
0	A	7
2	B	13
7	A	5
16	B	5
0	A	5
0	A	22
1	A	10
13	B	8
0	B	25
1	A	15
7	A	6
0	B	5
1	B	2
0	B	1
0	A	17
2	B	10
7	A	43
7	A	23
2	B	14
0	A	18
6	A	14
3	A	8
0	A	20
0	A	9
5	A	1
7	B	17
1	A	20
1	A	17
1	B	2
5	A	3
4	A	1
4	A	5
6	A	4
8	A	17
10	A	3
1	B	26
19	A	27
7	A	2
[truncated: 334 more rows]

## Sheet: panel-h
Stage	Trajectory	PANSS_N
0	A	11
39	A	12
0	B	22
1	B	21
0	A	18
9	A	14
0	A	12
2	B	19
0	A	11
30	A	17
0	A	20
24	B	19
0	A	13
10	A	10
0	A	13
16	A	9
5	A	13
0	B	22
0	B	16
4	B	31
19	A	12
0	B	9
21	A	14
0	A	34
0	B	16
0	A	8
16	B	7
6	A	11
3	A	7
0	A	16
0	B	7
0	B	11
0	A	7
24	A	7
0	A	13
3	B	12
0	B	7
23	B	9
0	A	13
4	A	9
2	B	7
15	A	18
5	B	9
7	A	7
2	A	12
7	B	17
3	B	7
1	A	11
18	B	14
0	B	17
0	B	9
0	A	8
0	B	22
0	B	11
0	B	27
11	A	14
0	A	16
1	B	7
4	A	10
2	B	10
0	A	18
0	A	14
0	B	11
1	A	19
9	A	21
6	B	27
1	A	9
0	A	28
0	A	13
0	B	15
0	A	27
1	A	15
7	B	10
0	B	13
0	B	22
11	A	11
4	A	39
0	A	13
0	A	11
13	A	7
0	B	12
0	A	13
10	A	15
0	A	8
0	A	9
0	A	19
10	A	22
0	B	13
2	B	24
0	A	11
0	A	24
0	B	24
9	B	9
6	A	36
0	A	11
11	A	13
6	A	26
0	B	12
0	B	31
0	A	9
0	B	14
3	A	17
7	A	7
12	B	9
2	A	21
1	B	16
6	A	32
0	A	9
0	A	21
2	B	9
0	B	33
6	B	7
4	A	7
7	A	37
38	B	27
0	B	17
0	B	12
28	B	22
0	B	11
0	B	8
0	A	9
7	A	7
2	A	7
8	B	13
0	A	11
6	A	20
0	A	23
9	A	14
3	B	24
2	A	35
7	A	23
0	A	13
0	A	7
0	B	33
0	B	10
0	B
1	B	27
3	A	15
0	A	22
0	B	19
9	A	14
1	B	9
0	B	11
1	B	11
14	B	19
2	A	18
7	B	12
17	B	11
7	B	15
5	B	33
3	B	13
0	B	25
9	B
0	A	21
1	B	19
6	A	17
0	B	15
0	B	20
1	B	9
1	A	23
0	A	7
2	B	7
0	A	7
2	A	7
0	B	21
2	B	16
2	A
0	A	10
7	A	14
0	A
1	A	13
0	A	34
0	A	13
0	A	19
1	A	16
0	A	22
0	A	19
0	A	17
7	A	21
5	B	16
0	A	22
1	A	19
0	B	16
1	A	21
0	A	27
0	A	30
11	B	24
0	A	8
0	B	7
0	A	7
2	B	21
5	A	7
0	B	7
0	A	7
0	B	15
0	A	34
6	A
2	B
0	A
1	B
0	A	17
3	A	11
0	B	12
5	A	10
3	B	8
0	A	15
5	A	15
0	A	17
5	B	11
0	B	7
11	A	11
12	A	7
9	A	8
0	A	24
0	B	7
11	B	7
1	A	7
0	B	29
4	A	16
0	A	8
4	A	12
6	A	19
1	B	10
0	B	29
6	A	13
0	B	9
0	B	29
0	A	42
2	A	33
0	A	7
8	B	13
0	A	10
5	B	9
0	A
7	A	14
0	A	9
0	A	11
0	A	7
0	A	21
0	B
7	A	12
0	B	14
0	A	10
0	A	14
18	B	26
1	A	9
0	A	7
2	A	7
0	A	8
0	A	7
4	A	8
2	A	7
0	A	21
0	A	11
5	A	19
3	A	7
0	B	7
1	B	13
0	A	7
2	B
0	B	7
8	A	10
9	A	7
0	A	10
0	A	7
0	A	23
0	B	18
5	B	22
1	A	7
0	A	7
0	A	7
9	A	7
0	A	9
0	A	9
0	B	7
0	A	24
2	B
0	A	10
27	A	24
9	A	16
0	B	27
0	A	25
0	A	10
0	B	17
0	A	19
9	A	33
8	A	9
0	B	32
0	A
0	A
0	A
0	B	28
8	A	25
0	A
1	A	17
1	B
20	B
15	B	15
13	B	17
0	A
2	B	13
0	A	17
8	A
2	B	25
18	B	15
5	A	17
0	B	17
0	A	20
6	B	24
7	A	19
11	A	17
2	A	21
0	B	15
13	A
0	A	20
8	B
1	A	14
0	A	14
3	A	8
0	A
3	A
4	B
2	A
7	A	26
9	B	10
7	B
0	A	17
0	B	15
0	A	21
0	A	15
0	A	13
3	A	12
9	A	14
6	A	10
0	A	7
3	B	11
0	A	11
2	A	14
15	B	16
0	A	19
0	A	16
4	A	16
0	B	19
0	A	24
0	B	22
1	A	11
1	A	27
7	A	25
1	A	21
0	A
0	A	18
0	B	9
2	B	15
15	A	20
5	B	14
10	B	18
0	B	7
7	A	35
7	A	45
18	B	10
3	B	10
2	A	9
5	A	13
13	B	14
10	A	12
2	B	10
0	A	7
0	B	50
0	A	13
0	B	9
1	A	12
0	B	9
3	B	8
18	A	8
1	B	14
5	B	9
0	A	9
5	B	9
1	B	7
0	B	9
6	A	11
0	B	11
15	A	10
0	B	7
1	A	8
0	A	8
0	A	9
9	A	8
8	B	10
5	B	9
13	A	11
0	A	7
2	A	7
2	B	7
0	A	12
1	A	8
0	B	10
0	A	9
0	A	10
10	A	9
0	B	15
12	A	9
1	B	10
3	A	8
0	A	7
1	B	12
6	A	8
30	B	11
0	A	7
10	B	9
22	A	10
9	A	8
0	A	7
0	A	7
16	B	9
0	B	15
28	A	7
14	A	11
3	B	8
0	B	8
4	B	7
21	B	7
7	A	19
0	A	8
2	A	10
9	B	8
1	A	8
1	B	9
0	B	11
0	A	9
0	A	7
3	B	8
27	B	14
0	A	7
0	A	9
4	A	7
2	A	8
2	B	8
0	A	11
5	A	9
10	A	10
7	A	9
1	B	9
0	A	9
3	B	15
0	B	11
0	A	10
0	B	9
0	B	9
0	B	12
14	A	7
3	B	8
35	A	17
10	A	9
4	B	9
13	A	7
0	B	9
6	A	10
0	A	8
0	B	8
0	B	7
6	B	7
15	A	7
3	B	10
1	A	12
13	A	10
13	A	8
0	A	9
16	B	7
26	B	11
13	A	8
18	A	23
7	A	13
1	A	9
0	A	7
3	A	7
3	B	8
3	B	7
3	A	7
10	A	7
0	A	7
0	B	7
0	A	8
21	B	8
0	A	8
3	A	7
0	B	7
4	A	7
0	B	14
0	A	7
0	A	7
4	A	14
7	A	8
0	B	7
10	A	9
0	B	11
7	A	7
3	A	9
2	A	7
10	B	7
9	A	9
9	A	11
3	B	7
2	B	10
0	A	7
0	A	8
10	B	7
0	A	7
2	A
4	A	21
9	B	17
0	B	15
4	B	22
14	B	16
3	A	20
0	A	13
1	B	18
7	A	22
14	A	19
0	B
6	A	31
9	B	21
0	B	26
11	A	31
0	B	32
0	A	21
8	A	24
0	A
7	A
6	B
0	B
14	A
0	B
0	A
4	B
0	B
0	A
3	B
16	B
0	A
2	B
12	A
0	B
5	B
4	B
11	A
1	B
6	A
0	B
2	A
1	B
8	B
0	A
0	B
6	A
0	B
0	B
0	A
0	B
6	A
0	A
6	A
6	A
0	A
1	B
1	B	27
0	A	24
10	B	29
0	B	10
4	A	15
2	A	15
2	B	22
7	B	25
8	A	22
0	A	23
1	A	22
5	A	15
0	A	23
0	A	26
8	B	16
0	A
10	A	24
0	B	17
2	A	20
0	A	34
3	A	21
0	A	25
0	B	28
0	B	23
12	A	7
0	B
0	B
0	A	24
0	A	25
17	B	23
0	B	31
2	A	31
7	A	32
0	B
8	B	27
0	A	23
2	A	23
15	B	30
7	B	24
0	B	18
0	B	35
1	A	17
0	A	24
8	B	25
0	A	18
2	B
1	B	33
36	A	28
14	B	38
0	A	18
1	B	32
6	A	23
0	B	19
1	A
0	B	13
0	A	13
0	A	22
0	A	39
0	B	17
0	A
12	A	21
0	A	9
3	A
0	A	27
1	A
0	A
0	A	19
0	A	22
12	A	24
0	A	27
0	A
0	B	15
0	A
1	A	32
19	A	32
0	A	24
0	A
0	A
1	A	19
10	B
0	B
2	B	28
0	B	12
3	A	23
0	B
1	B	19
0	A	28
3	A
14	A	30
1	B	25
1	A	26
2	A	22
5	B
0	A	17
1	A
0	A	21
0	A	22
2	A
0	A	24
0	A	25
0	B	22
0	B	30
40	B	24
11	B
7	A	15
19	B	38
8	B	18
0	B
0	A	27
8	B	21
0	B	26
1	A	19
0	A	26
0	A
0	A
3	A
11	B	30
0	B
9	B	30
0	A	25
0	A
2	A
0	A
0	A	14
0	A
0	B	22
15	B
0	A
11	A
0	A
6	A
2	A
14	A
0	A
2	B
2	B
0	B	11
0	B	19
3	B	15
5	A	19
5	A	19
2	A	15
28	A	14
0	B	17
1	B	25
7	A	17
11	B	25
0	A	23
0	A	17
10	A
0	A	19
0	A
0	A	23
0	A	17
0	B	19
0	B	26
0	A	24
9	A	25
0	A	15
0	B	19
4	A	17
0	A
0	A
2	A	19
27	B	19
0	A	21
16	A	36
19	A	25
3	A
12	A	34
8	A	7
2	A	15
5	B	17
6	B
2	A	20
13	A	15
13	B
0	B
17	B	19
2	B
0	A
0	B
0	A
0	A	8
3	A
6	B	35
22	A	22
2	B	28
0	A	28
14	B	21
4	A	25
2	B	22
4	A	11
5	A	11
17	A	22
18	B	21
1	B	19
8	B	19
0	A	20
6	A	28
14	A	19
2	A	19
0	A
24	B	32
2	A	22
0	B
6	A
32	B
6	A
0	A
16	B
2	A
0	A	31
19	B	22
18	B	22
9	A	27
10	A	17
6	A	17
1	A	22
1	A	40
35	B	25
13	A	19
5	B
0	B
0	A
6	A
0	A
0	A
31	A
1	B
10	B
0	A
0	A
1	A
0	B	16
11	B	14
4	B	9
0	B	18
3	A	18
1	A	14
0	A	19
24	B	14
0	A	21
27	B	13
15	B	11
35	A	26
0	A	19
0	A	20
2	A	12
0	B	9
13	A	9
0	A	16
32	A	10
39	B	13
16	B	13
3	A	10
11	A	16
0	A	11
5	B	12
0	A	8
0	B	10
13	A	23
0	A	14
1	B	29
10	A	22
0	A	13
0	B	11
12	A	17
0	A	11
0	B	17
6	A	15
0	A	15
3	B	13
13	A	13
0	A	16
0	A	11
9	A	17
29	A	18
0	A	12
0	A	25
0	B	20
1	A	9
36	A	10
6	A	8
0	B	12
0	A	8
0	A	13
0	B	14
0	B	15
15	A	11
0	B	14
0	A	27
0	A	9
14	A	11
14	A	15
3	B	11
21	B	24
0	A	26
5	B	18
12	A	14
32	A	26
0	A	23
10	A	28
0	A	7
0	B	9
0	B	20
2	A	14
0	B
0	B
1	A
8	B
1	A
1	B
0	B
1	A
2	A
4	B
3	B
0	A
12	A
15	B
4	B
13	A
0	A
4	A
0	B
2	B
0	A
18	B
4	A
4	A
1	A
7	A
0	B
0	B
4	B
0	A
0	B
3	A
0	A
0	A
13	B
2	B
2	B
9	A
0	A
0	A
4	B
1	A
0	A
1	A
0	A
8	A
10	A
0	A
3	A
11	B
5	A
2	B
0	B
0	A
6	B
6	A
0	B
10	B
0	A
13	A
0	A
0	A
0	B
0	B
6	A
31	A
7	A
0	A
0	A
0	B
1	B
8	A
0	B
1	A
0	B
14	A
2	B
1	A
12	A
11	A
8	A
0	A
0	B
13	A
19	A
0	A
2	A
0	B
12	A
0	A
0	A
0	B
1	A
0	B
1	A
0	B
8	A
6	B
1	A
6	A
1	A
0	A
4	A
0	A
7	A
5	A
2	B
11	A
0	B
5	A
12	B
1	B
0	A
2	B
4	A
0	A
12	B
12	A
1	B
10	B
1	B
0	A
0	A
0	A
1	B
3	B
4	A
1	A
0	A
9	B
3	A
0	B
0	B
0	A
6	A
0	A
1	B
0	B
7	A
1	B
3	B
8	A
0	A
8	B
0	A
1	B
21	A
3	A
4	A
0	B
1	A
0	A
2	B
1	A
0	A
1	A
2	B
2	B
1	B
3	A
0	B
9	B
0	A
6	A
0	A
10	A
0	B
10	A
0	B
5	A
0	A
0	A
0	B
0	A
4	A
1	B
13	A
0	A
17	B
0	A
19	A
4	A
0	A
0	A
0	A
10	A
0	B
18	A
0	A
0	A
1	A
8	A
7	A
3	A
1	B
0	A
0	B
14	A
4	B
9	A
10	A
13	B
29	B
0	B
6	A
6	A
0	A
5	A
5	A
1	B
6	B
0	A
37	A
0	B
0	A
1	B
0	A
5	A
10	B
0	B
3	A
1	A
10	A
11	A
0	A
0	B
4	A
2	B
27	A
0	A
2	A	20
2	A	24
6	A	19
0	A	20
2	B	20
1	B	11
0	B	7
7	A	9
1	A	11
0	A	8
0	B	29
5	B	23
0	B	18
4	A	19
13	B	16
0	A	28
0	A	32
0	A	12
5	A	30
0	B	37
3	A	21
2	A	18
11	A	14
2	A	21
4	A	28
0	A	16
7	A	16
11	A	15
2	B	17
0	A	20
2	A	19
3	A	25
0	A	14
13	A	20
2	B	19
0	A	23
3	A	17
3	B	19
10	A	15
5	A	19
5	A	15
0	B	11
1	A	14
0	B	14
2	B	11
0	A	16
0	A	27
12	A	11
1	A	39
0	A	13
1	A	11
10	A	7
0	B	12
0	A	13
0	A	10
0	A	20
9	A	22
1	B	24
0	A	24
0	B	24
7	B	18
6	B	36
4	A	26
0	B	9
7	A	14
1	A	17
7	A	12
1	B	16
2	A	32
6	A	37
2	B	27
0	B	17
0	B	10
0	A	17
16	B	22
1	B	22
8	A	22
2	B	24
5	A	19
8	A	23
0	A	13
0	A	7
0	A	14
0	B	18
0	B	15
4	A	15
10	B	17
4	A	15
0	A	22
0	A	18
2	A	20
0	B	13
3	B	26
0	B	16
0	A	16
3	A	16
0	A	15
0	A	23
7	A	16
5	A	15
6	B	21
0	A	9
9	B	32
10	A	11
0	A	20
3	A	30
0	B	22
3	A	29
4	A	23
0	A	20
0	B	21
4	B	24
0	A	12
0	A	13
0	A	22
0	B	15
0	B	31
0	B	25
16	B	30
0	B	20
0	B	16
0	A	18
0	B	26
0	A	16
0	A	23
2	B	20
12	A	25
9	B	7
0	B	9
5	B	16
0	A	19
0	A	11
1	B	7
1	B	22
0	B	13
8	A	10
5	A	7
9	A	12
0	A	10
2	A	21
0	B	17
3	A	10
10	A	12
1	B	19
1	A	7
1	A	12
0	B	8
4	A	12
11	B	18
0	B	13
3	A	9
1	B	17
0	B	9
8	A	16
0	B	21
22	A	22
24	A	28
5	B	17
2	A	26
0	B	10
0	A	13
7	A	11
0	A	16
5	A	24
20	A	33
0	B	25
1	A	23
0	A	20
16	A	29
14	A	22
0	A	31
1	B	20
0	A	9
1	B	27
0	A	10
2	A	14
10	B	13
0	B	15
2	A	15
1	B	18
2	A	20
0	B	19
0	B	17
10	B	25
0	B	17
4	A	19
2	B	13
5	B	25
0	A	29
0	A	17
2	A	14
0	A	11
0	A	13
6	A	19
0	A	13
0	B	14
0	A	18
1	B	11
22	B	24
0	A	10
2	B	17
1	B	18
20	B	35
7	A	31
18	B	16
0	B	29
0	A	30
1	B	20
0	B	19
0	A	23
0	A	22
3	B	26
3	A	16
0	A	22
6	B	11
0	A	25
12	A	15
3	A	15
0	A	23
5	A	26
7	A	22
0	A	22
4	B	24
0	B	11
0	A	15
0	B	20
0	A	14
0	B	17
0	A	16
0	A	27
0	B	18
0	B	20
0	B	20
1	B	25
0	A	24
0	A	33
0	B	25
4	A	17
1	B	18
3	B	35
0	A	34
11	B	21
0	B	31
3	A	33
1	A	30
0	B	15
9	A	30
0	A	18
3	A	24
10	A	20
0	A	22
0	A	16
0	A	21
0	A	18
1	B	24
0	A	30
0	B	26
0	B	21
0	B	25
2	B	10
2	A	10
0	A	27
5	B
19	B
15	B	21
9	A	33
0	A	16
3	A	29
0	A	31
2	B	18
0	B	26
0	B	13
0	B	20
13	B	9
0	A	22
15	B	25
4	A	19
1	A	13
23	A	31
0	A	22
2	B	32
33	B	23
6	A	35
0	A	21
0	A	19
12	A	10
18	B	19
10	A	20
0	A	20
19	B	15
8	A	21
19	A	35
0	B	17
17	A	16
0	B	12
0	A	27
1	B	20
1	B	27
0	B	38
2	A	36
0	A	22
0	B	17
0	B	20
0	B	28
0	B	28
2	B	16
0	B	18
6	B	22
2	B	23
0	A	21
3	B	20
0	A	11
0	A	28
14	A	21
1	B	16
4	B	29
0	A	22
0	B	20
19	A	25
0	B	12
0	B	21
0	A	28
0	A	10
0	A	8
0	A	22
7	A	19
6	A	15
0	B	11
0	A	28
6	B	12
19	A	18
11	A	18
0	A	25
0	B	12
0	A	22
0	A	8
0	A	13
27	B	29
25	A	15
4	B	22
0	B	23
0	B	17
23	B	31
5	A	28
2	B	31
0	A	11
2	B	11
0	B	24
0	A
0	A	11
0	A	26
1	B	21
15	B	24
29	A	17
9	A	28
0	B	27
8	A	18
0	A	29
2	A	28
0	A	7
28	A	16
0	B	17
8	A	16
14	B	16
0	A	32
19	B	16
13	B	40
0	A	30
14	B	7
1	A
0	A
0	B
2	B
5	B
0	A
1	A
1	B
5	A
11	A
0	B
13	A
0	B
1	A
0	A
14	A
0	B
12	A
16	B
9	A
20	B
1	B
1	B
0	B
0	A
13	A
8	A
0	A
1	B
3	B
10	A
0	A
32	A
0	A
0	A
10	A
0	B
9	B
0	A
0	A
1	B
0	B
0	B
31	B
0	A
0	A
0	A
0	B
3	B
10	A
10	A
17	B
0	A
7	B
0	A
2	B
0	A
12	A
1	A
0	A
5	A
9	A
0	B
0	A
2	A
0	A
13	A
10	A
0	A
4	A
15	B
12	A
12	A
7	A
1	A
3	A
0	B
0	B
0	A
0	A
1	A
7	A
2	A
16	A
0	A
9	A
15	A
0	A
0	A
0	A
2	B
1	B
10	A
2	A
6	A
5	B
3	A
0	B
12	A
3	A
8	B
0	B
0	A
2	A
0	A
0	A
0	A
0	B
1	B
3	A
2	A
0	B
0	B
0	A
2	B
1	A
3	A
1	B
8	A
10	B
0	A
0	A
1	B
5	A
1	A
3	A
2	B
0	B
0	A
0	A
1	A
0	A
0	A
18	B
7	B
0	A
10	A
1	A
4	A
0	A
0	B
5	A
3	B
0	B
0	A
6	A
0	A
5	A
7	B
2	A
1	A
0	A
11	B
1	B
9	A
7	A
0	A
0	A
0	B
2	A
9	B
8	A
17	B
0	B
0	B
8	B
0	B
0	A
0	A
7	A
2	B
0	A
0	A
9	A
1	A
1	B
1	A
0	A
3	A
14	A
1	B
0	B
10	B
0	A
9	A
4	A
12	A
2	A
3	A
0	A
9	A
0	B
0	A
19	A
1	B
0	A
0	A
0	A
4	A
0	A
6	A
0	A
0	A
5	A
18	A
13	A	14
15	A
2	A	20
0	A	19
14	A
15	B
0	A	21
0	B
5	B
1	A	16
1	B
0	A
1	B	18
1	B	14
14	A	18
6	B	20
0	B
5	B
0	B	7
12	A	17
9	B	10
6	A	9
3	A	11
1	A	10
1	B	13
23	A	8
11	A	10
7	A	15
0	B	22
5	A	17
2	B	9
10	B	14
1	A	9
1	B	18
5	B	29
7	A	7
0	A	12
1	B	25
0	A	8
7	A	11
2	A	10
6	B	12
2	A	18
3	A	20
1	A	14
0	A	21
0	A	15
5	A	23
0	B	14
14	B	25
15	A	25
1	B	23
0	A	8
0	A
11	A	19
1	B	13
1	B	23
6	B	13
0	A	9
0	A	26
2	B	12
4	A	24
3	B	23
0	A	18
2	A	21
6	A	16
5	A	18
9	A
1	A	12
5	B	25
3	A	15
0	A	18
0	B	16
0	A	7
13	B
4	B	12
0	A	15
4	A	10
18	B	10
2	A	17
14	A	23
0	A	17
2	A	20
0	A	26
14	A	10
0	A	8
4	B	8
0	B	8
0	A	20
0	A	8
1	B	10
0	A	17
15	B	15
0	B	13
11	B
8	A	25
12	A	11
1	B
2	A	21
14	A	22
0	A	14
2	B	7
0	B	16
0	B	7
1	A	22
2	B	25
0	A	15
9	A	27
1	B	28
2	B	16
0	A	8
6	A	28
1	A	12
0	A	24
8	B	28
2	A	19
12	A	20
11	A	26
7	B	23
0	A	31
0	A	19
0	A	22
0	A	19
3	B	20
13	B	18
0	A	18
9	B	19
10	A	14
5	A	31
13	B
9	A	9
0	A	22
0	A	10
11	A	24
10	A	15
9	B	11
0	B	12
0	B	18
0	B	14
0	A	11
0	A	15
10	A	16
17	B	11
1	B	30
0	A	19
0	A	19
7	A	16
0	A	16
0	A	24
0	B	15
16	B	23
4	A	20
0	B	25
0	A	14
8	A	25
8	B	23
10	A	9
9	A	23
0	B	21
0	A	25
0	A	21
0	A	15
2	B	9
4	A	20
6	A	23
12	B	16
1	A	16
1	A	19
7	B	8
16	B	9
0	B	9
18	A	23
18	A	12
0	A	19
0	A	8
3	A	15
18	A	12
11	B	11
4	B	16
0	A	16
0	A	11
0	A	11
4	A	25
0	A	9
0	A	7
0	B	14
5	A	14
5	B
9	A
0	A
0	B
27	A
0	A
4	A
4	A
3	A
0	A
1	B
0	A
5	A
5	A
0	A
0	B
0	A
0	A
0	A
2	A
0	B
5	A
5	A
0	A
1	B
9	B
0	A
6	A
13	B
1	B
5	A
2	A
0	A
9	B
11	A
9	A
14	A
4	A
3	B
0	A
0	A
0	A
6	A
15	A
2	B
6	A
9	A
1	B
0	A
12	A
8	B
0	A
13	A
0	A
4	B
5	A
0	B
9	A
5	A
1	B
6	B
1	A
0	A
28	A
0	A
21	A
0	A
13	B
4	B
0	B
10	B
2	A
0	A
1	A
5	B
3	B
0	A
4	B
9	B
0	A
1	B
7	A
12	B
0	A
0	A
0	A
0	A
11	A
8	A
0	B
20	B
2	A
0	B
5	A
0	A
14	A
3	A
0	A
5	B
0	A
0	A
9	A
0	A
11	A
0	A
10	A
1	A
6	A
0	A
3	B
4	A
1	A
0	A
0	A
0	B
0	A
0	B
0	A
0	A
0	A
5	A
0	A
6	A
12	A
0	B
0	A
0	B
3	A
1	B
0	A
12	A
4	A
0	B
0	A
2	A
14	B
[truncated: 2,223 more rows]

## Sheet: panel-i
Stage	Trajectory	cognitive
0	A	11
39	A	6
0	B	11
1	B	7
0	A	9
9	A	11
0	A	8
2	B	12
0	A	6
30	A	10
0	A	14
24	B	9
0	A	7
10	A	9
0	A	9
16	A	11
5	A	8
0	B	10
0	B	8
4	B	16
19	A	7
0	B	5
21	A	10
0	A	15
0	B	15
0	A	7
16	B	5
6	A	7
3	A	6
0	A	8
0	B	5
0	B	6
0	A	7
24	A	6
0	A	6
3	B	9
0	B	6
23	B	7
0	A	11
4	A	13
2	B	7
15	A	7
5	B	6
7	A	10
2	A	11
7	B	14
3	B	9
1	A	8
18	B	7
0	B	13
0	B	8
0	A	10
0	B	9
0	B	8
0	B	18
11	A	8
0	A	7
1	B	5
4	A	6
2	B	9
0	A	7
0	A	5
0	B	5
1	A	7
9	A	5
6	B	10
1	A	5
0	A	12
0	A	7
0	B	9
0	A	8
1	A	5
7	B	5
0	B	7
0	B	8
11	A	6
4	A	10
0	A	5
0	A	13
13	A	7
0	B	18
0	A	12
10	A	11
0	A	9
0	A	6
0	A	7
10	A	13
0	B	8
2	B	17
0	A	15
0	A	15
0	B	16
9	B	10
6	A	14
0	A	9
11	A	8
6	A	11
0	B	8
0	B	15
0	A	13
0	B	9
3	A	16
7	A	5
12	B	9
2	A	11
1	B	6
6	A	20
0	A	15
0	A	11
2	B	7
0	B	16
6	B	8
4	A	10
7	A	21
38	B	17
0	B	5
0	B	5
28	B	9
0	B	16
0	B	13
0	A	13
7	A	7
2	A	5
8	B	15
0	A	8
6	A	9
0	A	12
9	A	7
3	B	10
2	A	20
7	A	11
0	A	12
0	A	9
0	B	17
0	B	8
1	B	15
3	A	9
0	A	12
0	B	10
9	A	14
1	B	8
0	B	7
1	B	9
14	B	14
2	A	10
7	B	18
17	B	9
7	B	12
5	B	19
3	B	10
0	B	15
0	A	14
1	B	9
6	A	15
0	B	9
0	B	9
1	B	7
1	A	7
0	A	5
2	B	5
0	A	7
2	A	6
0	B	9
2	B	6
0	A	5
7	A	5
1	A	11
0	A	17
0	A	8
0	A	13
1	A	12
0	A	11
0	A	11
0	A	11
7	A	11
5	B	12
0	A	14
1	A	9
0	B	13
1	A	9
0	A	18
0	A	14
11	B	11
0	A	8
0	B	7
0	A	10
2	B	15
5	A	5
0	B	5
0	A	7
0	B	5
0	A	13
0	A	7
3	A	8
0	B	5
5	A	5
3	B	5
0	A	7
5	A	7
0	A	7
5	B	6
0	B	6
11	A	6
12	A	9
9	A	9
0	A	9
0	B	6
11	B	7
1	A	8
0	B	18
4	A	6
0	A	11
4	A	6
6	A	7
1	B	8
0	B	15
6	A	7
0	B	7
0	B	15
0	A	10
2	A	18
0	A	7
8	B	6
0	A	7
5	B	9
7	A	5
0	A	5
0	A	10
0	A	5
0	A	6
7	A	7
0	B	11
0	A	7
0	A	5
18	B	10
1	A	8
0	A	5
2	A	6
0	A	5
0	A	5
4	A	6
2	A	5
0	A	7
0	A	5
5	A	7
3	A	6
0	B	7
1	B	11
0	A	6
0	B	5
8	A	5
9	A	7
0	A	6
0	A	5
0	A	21
0	B	10
5	B	10
1	A	5
0	A	5
0	A	5
9	A	5
0	A	5
0	A	5
0	B	9
0	A	15
0	A	12
27	A	14
9	A	15
0	B	16
0	A	9
0	A	7
0	B	9
0	A	9
9	A	17
8	A	10
0	B	12
0	B	17
8	A	14
1	A	7
15	B	10
13	B	8
2	B	8
0	A	10
2	B	17
18	B	10
5	A	9
0	B	14
0	A	18
6	B	15
7	A	8
11	A	12
2	A	10
0	B	14
0	A	18
1	A	11
0	A	10
3	A	6
7	A	14
9	B	9
0	A	23
0	B	9
0	A	12
0	A	10
0	A	12
3	A	7
9	A	6
6	A	5
0	A	5
3	B	7
0	A	7
2	A	9
15	B	8
0	A	11
0	A	12
4	A	14
0	B	13
0	A	16
0	B	8
1	A	9
1	A	7
7	A	10
1	A	10
0	A	11
0	B	8
2	B	7
15	A	10
5	B	12
12	A	9
0	A	6
0	A	16
0	A	7
0	A	9
12	A	10
0	A	5
0	B	7
1	A	11
19	A	19
0	A	11
1	A	11
2	B	13
0	B	10
3	A	14
1	B	8
0	A	15
14	A	11
1	B	13
1	A	12
2	A	10
0	A	7
0	A	8
0	A	10
0	A	11
0	A	9
0	B	14
0	B	8
40	B	10
7	A	12
19	B	15
8	B	9
0	A	13
8	B	8
0	B	8
1	A	8
0	A	12
11	B	13
9	B	19
0	A	13
0	A	12
0	B	11
2	A	11
2	A	11
6	A	9
0	A	14
2	B	9
1	B	6
0	B	6
7	A	10
1	A	11
0	A	11
0	B	15
5	B	11
0	B	12
4	A	7
13	B	10
0	A	15
0	A	20
0	A	11
5	A	14
0	B	14
3	A	10
2	A	9
11	A	10
2	A	10
4	A	12
0	A	15
7	A	9
11	A	9
2	B	10
0	A	10
2	A	13
3	A	11
0	A	12
13	A	12
2	B	13
0	A	13
3	A	12
3	B	13
10	A	9
5	A	14
5	A	13
0	B	11
1	A	10
0	B	9
2	B	7
0	A	8
0	A	10
12	A	6
1	A	11
0	A	5
1	A	13
10	A	7
0	B	18
0	A	12
0	A	6
0	A	9
9	A	13
1	B	17
0	A	15
0	B	16
7	B	13
6	B	14
4	A	11
0	B	13
7	A	9
1	A	16
7	A	10
1	B	6
2	A	20
6	A	21
2	B	17
0	B	5
0	B	6
0	A	11
16	B	9
1	B	17
8	A	10
2	B	10
5	A	17
8	A	11
0	A	12
0	A	9
0	A	9
0	B	10
0	B	9
4	A	10
10	B	14
4	A	13
0	A	20
0	A	13
2	A	13
0	B	9
3	B	9
0	B	19
0	A	13
3	A	9
0	A	10
0	A	12
7	A	13
5	A	14
6	B	14
0	A	11
9	B	14
10	A	7
0	A	14
3	A	10
0	B	7
3	A	17
4	A	12
0	A	11
0	B	9
4	B	14
0	A	8
0	A	10
0	A	14
0	B	9
0	B	14
0	B	14
16	B	17
0	B	8
0	B	7
0	A	10
0	B	13
0	A	10
0	A	17
2	B	10
12	A	16
9	B	9
0	B	7
5	B	9
0	A	17
0	A	9
1	B	6
1	B	17
0	B	6
8	A	18
5	A	5
9	A	10
0	A	9
2	A	8
0	B	9
3	A	7
10	A	6
1	B	5
1	A	8
1	A	6
0	B	5
4	A	9
11	B	10
0	B	7
3	A	15
1	B	8
0	B	10
8	A	9
0	B	14
22	A	8
24	A	9
5	B	8
2	B	7
1	B	9
20	B	15
7	A	12
18	B	7
0	B	17
0	A	11
1	B	11
0	B	12
0	A	7
0	A	12
3	B	11
3	A	13
0	A	12
6	B	9
0	A	15
12	A	12
3	A	9
0	A	13
5	A	16
7	A	16
0	A	10
4	B	14
0	B	9
0	A	7
0	B	17
0	A	9
0	B	11
0	A	7
0	A	11
0	B	10
0	B	13
0	B	13
1	B	10
0	A	12
0	A	21
0	B	13
4	A	9
1	B	14
3	B	19
0	A	20
11	B	9
0	B	20
3	A	14
1	A	12
0	B	7
9	A	12
0	A	8
3	A	8
10	A	14
0	A	8
0	A	10
0	A	11
1	B	11
0	A	10
0	B	12
0	B	11
0	B	13
2	B	6
2	A	9
0	A	9
15	B	12
9	A	13
0	A	9
3	A	8
0	A	9
2	B	9
0	B	12
0	B	8
0	B	8
13	B	5
0	A	10
15	B	8
4	A	15
1	A	7
23	A	16
0	A	7
2	B	13
33	B	10
6	A	18
0	A	8
0	A	6
12	A	16
18	B	8
10	A	9
0	A	7
19	B	9
8	A	9
19	A	16
0	B	10
17	A	12
0	B	5
0	A	8
1	B	11
1	B	17
0	B	16
2	A	13
0	A	13
0	B	5
0	B	8
0	B	12
0	B	9
2	B	9
0	B	12
6	B	16
2	B	9
0	A	10
3	B	14
0	A	6
0	A	15
14	A	10
1	B	8
4	B	13
0	A	10
0	B	8
19	A	11
0	B	7
0	B	7
0	A	15
0	A	7
0	A	7
0	A	12
7	A	7
6	A	9
0	B	6
0	A	9
6	B	9
19	A	9
11	A	8
0	A	12
0	B	6
0	A	8
0	A	5
0	A	15
27	B	16
25	A	6
4	B	14
0	B	11
0	B	9
23	B	19
5	A	14
2	B	13
0	A	7
2	B	7
0	B	7
0	A	5
0	A	12
15	B	13
29	A	8
9	A	14
0	B	15
8	A	9
0	A	11
2	A	11
0	A	5
28	A	10
0	B	7
8	A	11
14	B	7
0	A	18
19	B	9
13	B	14
0	A	15
14	B	6
0	B	5
12	A	12
9	B	6
6	A	5
3	A	6
1	A	7
1	B	7
23	A	7
11	A	6
7	A	6
0	B	8
5	A	10
2	B	6
10	B	10
1	A	9
1	B	7
5	B	9
7	A	7
0	A	12
1	B	8
0	A	5
7	A	6
2	A	7
6	B	10
2	A	7
3	A	15
1	A	10
0	A	12
0	A	8
5	A	15
0	B	11
14	B	14
15	A	19
1	B	13
0	A	6
11	A	9
1	B	7
1	B	12
6	B	9
0	A	7
0	A	15
2	B	7
4	A	13
3	B	14
0	A	13
2	A	12
6	A	6
5	A	11
1	A	6
5	B	13
3	A	9
0	A	7
0	B	6
0	A	5
4	B	5
0	A	6
4	A	5
18	B	6
2	A	7
14	A	10
0	A	6
2	A	6
0	A	10
14	A	12
0	A	7
4	B	8
0	B	8
0	A	11
0	A	9
1	B	11
0	A	10
15	B	5
0	B	6
8	A	18
12	A	11
2	A	11
14	A	13
0	A	10
2	B	9
10	A	12
9	B	7
0	B	14
0	B	9
0	B	10
0	A	9
0	A	9
10	A	8
17	B	7
1	B	10
0	A	11
0	A	13
7	A	9
0	A	10
0	A	13
0	B	16
16	B	12
4	A	10
0	B	11
0	A	6
8	A	10
8	B	14
10	A	9
9	A	10
0	B	12
0	A	14
0	A	10
0	A	9
2	B	9
4	A	11
6	A	9
12	B	8
1	A	7
1	A	9
7	B	9
16	B	7
0	B	7
18	A	11
18	A	8
0	A	7
0	A	5
3	A	7
18	A	9
11	B	9
4	B	4
0	A	5
0	A	7
0	A	8
4	A	12
0	A	6
0	A	5
0	B	10
5	A	7
2	A	10
1	B	14
7	B	20
0	A	16
5	A	21
7	B	11
7	A	8
12	B	12
0	A	20
15	A	14
0	A	15
3	A	16
1	A	21
5	A	12
1	A	9
2	B	16
13	B	17
33	A	18
0	A	12
0	B	9
3	A	10
1	A	6
1	B	14
0	A	16
2	A	14
0	B	15
3	A	11
5	A	20
0	B	7
4	A	9
1	A	14
2	A	11
7	A	13
11	A	9
10	A	7
3	B	13
3	A	19
8	B	13
1	A	7
7	A	11
0	A	12
2	A	15
3	A	7
5	B	7
12	A	6
5	B	5
8	A	12
0	A	8
0	A	13
7	A	12
0	A	10
2	A	13
0	A	7
3	A	11
9	A	14
0	A	12
14	A	21
0	B	16
1	A	6
6	B	10
2	B	10
0	A	9
1	B	11
1	B	11
5	A	6
3	A	12
4	A	5
14	B	19
0	B	13
6	A	13
3	A	14
0	A	13
8	B	18
0	A	16
9	A	7
0	A	18
3	A	18
11	B	14
0	A	10
8	A	15
11	B	14
1	A	12
0	A	17
7	A	11
0	A	5
1	B	6
12	B	16
6	A	17
0	A	19
7	B	7
12	A	22
0	A	10
6	A	13
0	A	11
2	B	12
0	A	10
8	B	14
3	A	8
0	A	8
0	B	15
10	B	12
0	B	20
1	B	14
4	A	14
0	B	8
3	A	16
0	A	5
4	A	15
3	A	15
0	A	15
11	B	17
0	B	18
1	B	11
2	B	13
13	A	16
0	B	13
4	A	13
30	A	16
3	B	12
0	A	12
0	A	20
5	A	9
0	B	12
0	A	10
0	B	16
6	B	10
0	B	16
4	A	11
5	A	9
0	A	12
0	A	21
29	B	15
2	A	8
10	A	7
1	A	7
7	A	11
10	B	16
0	A	10
4	B	20
1	B	13
0	A	10
0	A	18
2	B	8
0	A	22
10	A	15
2	B	14
4	A	10
5	B	5
3	A	14
0	B	7
0	A	12
0	A	9
0	A	9
9	A	11
0	A	15
3	A	14
0	A	5
1	B	19
2	B	11
0	A	13
3	B	11
5	A	6
3	A	13
2	A	7
0	A	10
10	B	14
1	A	15
14	A	17
1	A	14
7	A	5
18	A	18
3	A	5
0	A	12
3	B	12
20	B	15
0	A	8
8	A	13
17	B	33
2	B	21
0	A	20
30	A	11
9	B	18
1	A	12
0	A	10
0	A	6
9	A	21
0	B	10
13	A	14
1	A	5
0	A	7
8	A	13
22	A	16
3	A	11
2	A	13
0	A	5
2	B	6
0	B	13
2	A	11
7	A	11
2	A	19
9	A	5
2	A	15
1	A	10
12	B	11
2	B	11
8	B	13
8	B	8
10	A	12
8	B	12
6	A	13
0	A	12
8	B	18
10	A	12
1	A	15
1	B	6
4	A	7
1	B	9
0	B	14
6	A	21
18	B	6
0	B	10
0	B	9
0	A	9
3	A	15
4	A	15
5	A	5
1	A	13
2	A	6
11	A	11
0	A	14
2	B	14
0	B	10
0	A	8
3	B	14
4	A	8
0	B	10
19	B	8
15	A	11
3	A	19
0	B	14
0	B	8
9	B	12
0	A	7
1	A	18
0	A	7
7	B	19
4	A	9
0	A	10
7	A	23
9	B	22
0	B	16
6	A	11
6	A	16
0	A	21
0	B	16
1	A	7
0	A	9
0	A	11
7	A	22
3	B	16
0	B	5
0	B	7
0	A	13
1	A	14
12	A	11
5	B	11
10	A	19
0	B	9
0	A	11
4	A	12
1	B	9
0	A	20
20	A	14
0	A	21
0	A	10
8	A	15
0	B	9
4	A	12
0	B	9
16	B	7
0	B	7
13	B	7
0	A	9
6	A	10
0	A	10
9	A	7
14	B	9
0	B	13
8	B	11
9	B	13
0	B	7
0	A	12
3	A	14
0	B	8
1	B	12
1	A	17
4	A	13
1	B	13
0	A	13
3	A	22
11	A	16
2	A	10
6	B	18
2	A	17
7	B	24
1	A	12
1	A	11
2	A	12
4	B	14
16	B	18
0	B	17
4	A	10
2	B	10
0	A	15
8	A	15
12	A	20
1	A	10
10	A	12
7	A	20
4	A	13
4	A	10
15	A	20
7	B	8
0	A	13
0	A	13
9	A	13
0	A	5
0	B	18
1	B	7
3	B	10
3	A	12
0	B	6
1	A	16
1	A	11
1	A	7
0	B	16
0	B	6
4	B	12
0	B	14
6	A	10
0	B	15
8	A	15
7	A	18
0	A	12
18	B	17
0	A	14
17	B	5
0	B	6
0	A	11
0	A	5
3	A	5
0	A	5
0	B	5
0	A	6
1	B	5
0	B	5
0	B	5
8	A	7
0	A	6
5	B	5
12	B	5
15	B	5
0	A	6
0	A	5
13	B	8
0	A	5
1	A	10
2	A	6
0	A	6
0	B	6
0	A	6
0	A	7
8	A	5
1	B	6
6	B	9
0	B	12
5	A	5
0	B	5
0	A	7
0	A	8
1	B	5
0	A	9
0	B	11
2	B	12
7	A	8
4	B	8
0	A	6
0	A	5
0	A	10
0	A	7
7	A	7
0	A	9
5	B	9
7	B	7
5	A	6
0	A	5
6	A	7
14	B	7
8	B	10
1	A	8
0	A	7
1	A	6
1	A	12
6	A	12
1	B	9
5	B	5
13	A	11
0	A	7
0	A	6
0	A	6
0	A	8
8	A	5
0	A	5
4	B	16
1	A	12
3	B	7
0	A	12
0	A	7
0	A	6
5	A	10
2	A	6
0	B	7
2	B	7
0	B	7
0	A	10
0	A	8
2	A	5
0	A	6
7	A	8
2	A	5
0	B	16
9	A	6
0	A	11
0	A	11
0	A	12
11	A	6
0	A	9
0	B	13
5	A	10
15	A	7
0	A	9
22	A	12
7	A	17
0	B	10
15	A	9
15	B	12
10	A	11
8	A	8
13	A	9
6	B	9
4	A	11
5	A	13
6	B	13
0	A	20
3	B	12
2	B	10
0	A	8
0	A	11
6	A	8
0	B	9
0	B	7
0	B	13
1	B	10
0	A	20
6	B	8
0	B	10
15	B	8
9	A	7
3	A	10
0	B	13
3	A	9
3	A	15
1	B	5
7	A	11
0	A	11
11	A	7
7	A	11
0	A	7
0	A	8
0	A	6
0	B	9
10	B	10
6	A	10
1	A	14
0	A	12
0	A	9
0	A	14
0	A	13
2	A	6
5	B	8
0	A	8
0	A	12
0	B	8
4	A	7
4	A	10
0	A	10
0	A	16
0	A	7
0	B	12
