# Supplementary material for: Neurostructural subgroup in 4291 individuals with schizophrenia identified using the subtype and stage inference algorithm
Source: Nat Commun. 2024 Jul 17;15:5996. doi: 10.1038/s41467-024-50267-3 (PMC11252381; doi:10.1038/s41467-024-50267-3)
Supplement: Supplementary file 7 — Source Data [file 41467_2024_50267_MOESM7_ESM.zip › source_data/figure 2.xlsx]

## Sheet: panel-a-EAS-trajectory I
Name	Id_Atlas	T0	T1	T2	T3	T4	T5	T6	T7	T8	T9	T10	T11	T12	T13	T14	T15	T16
lPreCG	1	-0.023	0.574	0.637	0.835	0.51	0.896	0.784	0.916	1.026	0.871	1.043	1.131	1.167	1.026	0.836	1.145	1.451
rPreCG	2	-0.015	0.378	0.613	0.792	0.574	0.617	0.778	0.807	1.143	0.869	1.058	1.134	1.058	1.206	0.692	1.309	1.337
lSFG	3	0.008	0.535	0.801	0.863	0.894	0.916	1.108	0.906	1.215	1.382	1.324	1.282	1.446	1.349	0.969	1.444	1.658
rSFG	4	-0.051	0.643	0.853	0.787	0.617	0.906	1.013	0.973	1.078	1.275	1.295	1.135	1.465	1.402	1.168	1.482	1.521
lMFG	5	0.004	0.722	0.76	0.762	0.839	0.981	0.994	1.153	1.228	1.228	1.229	1.198	1.372	1.216	1.118	1.402	1.665
rMFG	6	0.006	0.579	0.846	0.769	0.802	0.916	1.089	0.925	1.235	1.169	1.054	1.197	1.322	1.094	1.325	1.179	1.765
lIFGoperc	7	0.046	0.661	0.534	0.756	0.685	0.79	0.635	0.836	0.95	0.941	1.056	1.009	0.994	1.01	0.883	1.086	1.277
rIFGoperc	8	0.016	0.515	0.311	0.423	0.423	0.521	0.431	0.458	0.741	0.545	0.78	0.455	0.783	0.767	0.793	0.717	0.974
lIFGtriang	9	0.059	0.755	0.639	0.688	0.765	0.838	0.753	1.025	0.962	1.271	1.033	1.067	1.222	0.886	1.095	1.294	1.47
rIFGtriang	10	0.023	0.834	0.564	0.754	0.58	0.977	0.653	0.919	0.965	1.123	1.155	1.002	1.163	1.085	1.059	1.054	1.448
lIFGorb	11	0.021	0.508	0.825	0.619	0.543	0.872	0.666	0.912	1.005	1.158	0.919	1.057	1.507	1.426	1.295	1.835	1.436
rIFGorb	12	-0.029	0.65	0.53	0.639	0.525	0.762	0.693	0.976	0.969	0.957	1.056	1.306	1.368	1.428	1.425	1.347	1.471
lROL	13	-0.09	0.473	0.471	0.52	0.699	0.785	0.874	0.902	1.132	1.236	1.364	1.347	1.358	1.516	1.246	1.403	1.697
rROL	14	-0.001	0.579	0.579	0.773	0.637	0.866	0.878	0.819	1.187	1.225	1.237	1.321	1.311	1.419	1.415	1.557	1.402
lSMA	15	-0.065	0.408	0.769	0.827	0.834	0.886	0.992	0.928	1.057	1.193	1.22	1.024	0.832	1.463	1.029	1.337	1.394
rSMA	16	-0.134	0.341	0.711	0.861	0.754	0.78	0.843	0.861	0.778	1.03	1.206	0.937	1.249	1.292	0.994	1.296	1.402
lOLF	17	-0.164	0.513	0.518	0.533	0.626	0.786	0.744	0.674	0.753	1.067	1.072	0.973	1.413	1.252	1.564	1.087	1.91
rOLF	18	-0.174	0.381	0.342	0.476	0.602	0.692	0.579	0.745	0.838	1.055	0.715	0.767	1.073	1.158	1.211	0.963	1.682
lSFGmedial	19	0	0.499	0.922	0.966	0.968	1.004	1.198	1.099	1.167	1.419	1.331	1.27	1.449	1.296	0.992	1.243	1.709
rSFGmedial	20	0.001	0.405	0.742	0.761	0.652	0.826	0.789	0.848	0.898	0.869	1.281	0.853	1.241	0.991	1.103	1.169	1.344
lPFCventmed	21	0.078	0.642	0.776	0.613	0.756	0.599	0.914	0.824	0.822	1.027	0.967	1.061	1.49	1.262	0.936	0.922	1.644
rPFCventmed	22	0.031	0.498	0.81	0.717	0.707	0.696	0.732	0.801	0.746	0.843	1.073	0.804	1.154	0.918	1.088	0.985	1.615
lREC	23	-0.046	0.631	0.784	0.604	0.749	0.594	0.951	0.674	0.867	0.942	1.149	1.033	1.102	1.079	0.961	1.31	1.774
rREC	24	-0.054	0.467	0.747	0.587	0.841	0.615	0.843	0.716	1.026	0.971	1.117	1.225	1.362	1.208	1.164	1.298	1.634
lOFCmed	25	-0.137	0.379	0.493	0.384	0.323	0.429	0.63	0.373	0.606	0.829	0.899	0.996	0.805	0.665	0.993	1.396	1.237
rOFCmed	26	-0.151	0.296	0.59	0.335	0.277	0.49	0.644	0.593	0.735	0.806	0.743	0.874	0.625	0.434	0.97	1.466	1.13
lOFCant	27	-0.019	0.321	0.596	0.44	0.314	0.593	0.563	0.574	0.805	0.83	0.851	0.569	0.793	0.599	1.3	1.299	1.203
rOFCant	28	-0.053	0.393	0.477	0.442	0.381	0.46	0.591	0.675	0.862	0.959	0.697	0.631	0.871	0.627	1.24	0.851	1.36
lOFCpost	29	-0.012	0.338	0.631	0.389	0.372	0.706	0.536	0.788	0.867	1.114	1.021	0.954	1.21	1.204	1.287	1.461	1.416
rOFCpost	30	-0.098	0.419	0.438	0.371	0.35	0.629	0.466	0.66	0.987	1.141	1.065	1.197	1.108	1.317	1.247	1.429	1.359
lOFClat	31	-0.01	0.347	0.489	0.419	0.444	0.67	0.471	0.493	0.757	0.897	0.689	0.695	0.824	1.064	0.633	1.255	1.137
rOFClat	32	-0.048	0.51	0.311	0.507	0.421	0.411	0.478	0.658	0.603	0.398	0.405	0.802	0.906	0.918	0.822	0.962	0.876
lINS	33	-0.178	0.58	0.569	0.632	0.785	1.101	0.903	1.048	1.208	1.282	1.36	1.418	1.389	1.797	1.501	1.911	2.104
rINS	34	-0.155	0.638	0.636	0.706	0.843	1.035	1.024	1.088	1.166	1.465	1.421	1.521	1.644	1.919	1.756	2.015	2.263
lMCC	37	-0.084	0.304	0.636	1.007	0.91	0.855	1.02	1.093	1.112	1.267	1.165	1.362	1.341	1.553	1.263	1.261	1.727
rMCC	38	-0.103	0.342	0.691	0.99	0.788	0.971	0.938	1.129	1.419	1.285	1.323	1.372	1.331	1.391	1.166	1.373	1.757
lPCC	39	-0.184	0.033	0.192	0.29	0.438	0.495	0.534	0.623	0.81	0.844	0.78	1.028	0.894	0.968	0.769	1.266	1.246
rPCC	40	-0.236	0.101	0.24	0.28	0.301	0.311	0.216	0.631	0.612	0.727	0.576	0.974	0.51	0.891	0.738	1.04	1.465
lHIP	41	-0.487	0.054	0.076	0.307	0.477	0.692	0.602	0.674	0.766	0.748	1.367	2.017	2.213	2.235	2.136	1.693	2.522
rHIP	42	-0.452	0.245	0.181	0.321	0.359	0.654	0.636	0.755	0.762	0.513	1.223	2.087	2.126	2.24	1.959	1.928	2.508
lPHG	43	-0.445	-0.051	-0.012	0.253	0.643	0.551	0.57	0.662	0.618	1.112	1.035	1.271	1.332	1.342	1.672	1.909	2.267
rPHG	44	-0.385	-0.047	0.119	0.286	0.556	0.77	0.459	0.802	0.971	0.934	1.083	1.137	1.354	1.582	1.894	1.911	2.071
lAMYG	45	-0.488	-0.203	-0.135	0.142	0.449	0.504	0.551	0.487	0.695	0.836	0.809	0.824	1.245	1.517	2.075	2.339	2.139
rAMYG	46	-0.517	-0.091	-0.11	0.115	0.474	0.472	0.455	0.432	0.863	0.643	0.814	0.798	1.31	1.668	2.456	2.045	2.095
lCAL	47	-0.111	0.144	0.326	0.338	0.48	0.459	0.87	1.004	0.807	0.479	0.991	0.812	0.889	0.918	1.016	0.651	1.375
rCAL	48	-0.111	0.165	0.226	0.33	0.332	0.28	0.586	0.816	0.636	0.476	0.912	0.913	1.063	0.835	0.952	0.689	1.261
lCUN	49	-0.129	0.233	0.328	0.43	0.355	0.542	0.727	1.018	0.876	0.912	0.899	0.943	0.832	0.571	0.701	1.069	1.26
rCUN	50	-0.201	0.12	0.256	0.375	0.427	0.547	0.799	0.864	0.887	0.778	0.748	0.962	1.026	0.931	1.059	0.565	1.314
lLING	51	-0.189	0.214	0.363	0.28	0.513	0.475	0.788	1.056	0.983	0.902	1.114	1.006	1.093	1.451	1.227	1.344	1.636
rLING	52	-0.194	0.209	0.367	0.398	0.533	0.356	0.802	0.992	0.945	0.885	1.201	1.1	1.297	1.307	1.061	1.053	1.696
lSOG	53	-0.104	0.281	0.389	0.359	0.144	0.462	0.422	0.723	0.684	0.856	0.697	0.714	0.76	0.341	0.785	0.978	1.099
rSOG	54	-0.113	0.104	0.21	0.314	0.272	0.294	0.461	0.682	0.498	0.83	0.431	0.554	0.842	0.817	0.749	0.59	1.01
lMOG	55	-0.111	0.351	0.355	0.535	0.535	0.603	0.709	1.059	0.971	1.141	1.014	1.056	0.804	0.719	1.079	0.857	1.518
rMOG	56	-0.11	0.071	0.291	0.355	0.523	0.451	0.612	0.982	0.742	0.962	0.686	0.765	1.037	1.355	0.602	1.194	1.189
lIOG	57	-0.055	0.35	0.503	0.517	0.336	0.507	0.635	0.779	0.954	0.927	0.852	1.077	0.846	0.925	1.402	1.236	0.983
rIOG	58	-0.009	0.208	0.275	0.216	0.324	0.358	0.67	0.755	0.638	0.864	0.647	0.729	0.656	1.24	0.618	1.001	1.049
lFFG	59	-0.206	0.119	0.364	0.462	0.818	0.81	0.879	1.013	1.198	1.521	1.218	1.52	1.436	1.378	1.465	1.931	2.433
rFFG	60	-0.13	0.265	0.485	0.414	0.736	0.841	0.841	1.078	1.279	1.339	1.564	1.217	1.285	1.557	1.336	1.928	1.997
lPoCG	61	-0.038	0.163	0.315	0.527	0.703	0.612	1.004	0.795	0.875	1.028	1.17	1.118	1.387	1.005	0.687	0.966	1.473
rPoCG	62	-0.032	0.249	0.49	0.621	0.877	0.595	0.803	0.895	0.837	0.926	1.275	0.961	0.921	1.039	1.044	0.919	1.107
lSPG	63	-0.151	0.067	0.422	0.26	0.385	0.403	0.624	0.645	0.554	1.025	0.709	0.769	0.561	0.493	0.926	0.982	0.852
rSPG	64	-0.155	0.125	0.377	0.336	0.512	0.355	0.84	0.423	0.657	1.013	0.833	0.851	0.95	0.386	1.281	0.845	0.872
lIPG	65	-0.118	0.138	0.539	0.478	0.594	0.631	0.778	0.814	1.025	1.056	1.321	1.087	1.134	1.272	1.019	1.2	1.29
rIPG	66	-0.132	0.125	0.243	0.379	0.443	0.442	0.632	0.526	0.791	0.909	0.813	0.925	0.635	0.809	0.845	0.884	1.204
lSMG	67	-0.043	0.229	0.357	0.464	0.696	0.45	0.797	0.663	0.815	0.971	1.287	0.954	1.079	1.166	0.792	1.426	1.332
rSMG	68	-0.082	0.126	0.398	0.472	0.57	0.524	0.847	0.7	0.667	0.769	0.993	1.031	0.856	1.049	0.828	1.524	1.315
lANG	69	-0.105	0.176	0.321	0.356	0.634	0.711	0.665	0.728	0.811	0.807	1.072	0.899	0.744	1.132	0.765	1.202	1.302
rANG	70	-0.106	0.054	0.219	0.345	0.617	0.521	0.733	0.802	0.913	1.02	1.044	0.798	0.847	1.149	1.003	1.365	1.246
lPCUN	71	-0.209	0.146	0.475	0.575	0.628	0.617	0.874	0.969	0.938	1.033	0.924	0.797	1.004	0.839	1.235	1.137	1.251
rPCUN	72	-0.221	0.118	0.487	0.495	0.596	0.608	0.836	1.083	1.041	1.101	1.166	1.043	1.17	1.121	1.184	1.346	1.535
lPCL	73	-0.117	0.048	0.4	0.509	0.405	0.479	0.804	0.48	0.63	0.509	0.682	0.494	0.502	0.825	0.72	0.942	0.646
rPCL	74	-0.12	-0.018	0.435	0.389	0.257	0.353	0.532	0.482	0.519	0.329	0.803	0.488	0.388	0.645	0.436	1.219	0.881
lCAU	75	-0.451	-0.059	-0.189	-0.177	-0.197	-0.073	0.108	0.301	-0.051	0.37	-0.049	0.285	0.042	0.563	0.124	0.439	1.145
rCAU	76	-0.447	-0.086	-0.333	-0.304	-0.266	-0.173	-0.123	0.203	-0.097	0.182	-0.227	-0.018	-0.088	0.389	-0.059	0.259	0.891
lPUT	77	-0.584	-0.393	-0.421	-0.339	-0.301	-0.306	-0.127	-0.134	-0.14	0.242	-0.362	-0.157	-0.006	-0.124	0.473	0.09	0.832
rPUT	78	-0.649	-0.427	-0.576	-0.309	-0.263	-0.325	-0.025	-0.058	-0.111	0.174	-0.503	-0.067	-0.116	-0.279	0.663	-0.133	0.903
lPAL	79	-0.539	-0.577	-0.603	-0.778	-1.035	-0.584	-0.624	-0.765	-0.689	-0.689	-0.712	-0.667	-0.734	-1.075	-0.852	-0.517	-0.52
rPAL	80	-0.641	-0.565	-0.661	-0.63	-0.755	-0.536	-0.473	-0.718	-0.313	-0.363	-0.573	-0.581	-0.407	-0.931	-0.505	-0.824	0.006
lHES	83	-0.112	0.425	0.377	0.521	0.644	0.643	0.713	0.806	0.888	0.854	1.194	1.133	0.999	1.18	1.156	1.043	1.505
rHES	84	-0.043	0.362	0.487	0.398	0.532	0.643	0.499	0.824	0.895	0.741	1.061	1.268	1.257	0.776	1.099	1.476	1.346
lSTG	85	-0.095	0.42	0.438	0.489	0.925	0.87	0.93	0.968	1.126	1.421	1.66	1.383	1.545	1.685	1.224	1.765	2.028
rSTG	86	-0.07	0.293	0.573	0.554	0.543	0.722	0.853	0.928	1.195	1.264	1.453	1.404	1.196	1.543	1.398	1.775	1.929
lTPOsup	87	-0.186	0.068	0.55	0.467	0.746	0.814	0.824	0.912	1.02	1.23	1.055	1.043	1.212	1.318	1.361	1.966	1.953
rTPOsup	88	-0.143	0.265	0.53	0.506	0.631	0.711	0.719	0.875	1.257	1.177	1.118	0.915	1.075	1.144	1.492	1.798	1.895
lMTG	89	-0.132	0.235	0.455	0.7	0.979	0.883	0.893	1.117	1.183	1.437	1.816	1.375	1.667	1.664	1.783	1.711	2.206
rMTG	90	-0.196	0.291	0.524	0.516	0.866	0.938	0.951	1.178	1.333	1.53	1.696	1.56	1.523	1.806	1.539	2.011	2.146
lTPOmid	91	-0.193	-0.095	0.242	0.174	0.431	0.497	0.299	0.587	0.394	1.141	0.821	0.663	1.066	0.621	1.163	1.849	1.432
rTPOmid	92	-0.19	0.113	0.243	0.296	0.292	0.507	0.456	0.692	0.799	1.215	1.048	0.744	1.056	0.804	1.267	1.678	1.532
lITG	93	-0.133	0.266	0.484	0.456	0.497	0.686	0.738	0.842	0.966	1.186	1.371	1.04	1.276	1.114	1.538	1.648	1.838
rITG	94	-0.282	0.191	0.402	0.465	0.805	0.717	0.857	0.92	1.264	1.471	1.56	1.152	1.339	1.52	1.642	1.901	1.895
lCERCRU1	95	-0.137	-0.169	-0.217	0.039	0.064	0.126	0.159	0.26	0.47	0.53	0.488	0.273	0.013	0.433	0.539	0.775	1.035
rCERCRU1	96	-0.162	-0.25	-0.143	-0.002	0.078	0.185	0.114	0.177	0.348	0.556	0.253	0.186	-0.123	0.295	0.317	0.442	0.946
lCERCRU2	97	-0.134	-0.155	-0.131	0.158	0.191	0.084	0.367	0.289	0.355	0.558	0.18	0.432	0.549	0.367	0.563	0.656	0.89
rCERCRU2	98	-0.156	-0.274	-0.11	0.185	0.138	0.21	0.298	0.351	0.389	0.515	0.279	0.319	0.289	0.481	0.57	0.547	0.892
lCER3	99	-0.081	-0.09	0.058	-0.001	0.204	0.231	0.021	0.265	0.2	0.281	0.064	0.572	0.335	0.086	0.157	-0.061	0.697
rCER3	100	-0.133	-0.032	0.025	0.051	0.028	0.325	0.059	0.104	0.141	0.247	-0.048	0.515	-0.109	0.145	0.197	0.443	0.553
lCER4_5	101	-0.154	-0.195	-0.07	-0.03	0.184	0.251	0.193	0.184	0.452	0.41	0.078	0.567	0.42	0.362	0.469	0.314	0.928
rCER4_5	102	-0.144	-0.199	-0.049	-0.034	0.243	0.297	0.273	0.296	0.473	0.542	0.276	0.63	0.201	0.346	0.4	0.682	1.029
lCER6	103	-0.138	-0.303	-0.113	0.046	0.352	0.27	0.289	0.465	0.668	0.644	0.464	0.43	0.506	0.509	0.305	0.835	1.176
rCER6	104	-0.128	-0.218	-0.016	-0.001	0.326	0.212	0.257	0.414	0.685	0.582	0.511	0.486	0.337	0.588	0.387	0.698	1.124
lCER7b	105	-0.053	0.003	-0.085	0.196	0.348	0.129	0.406	0.445	0.385	0.477	0.018	0.474	0.571	0.341	0.669	0.646	0.893
rCER7b	106	-0.073	-0.092	-0.118	0.156	0.13	0.19	0.193	0.313	0.273	0.377	0.326	0.293	0.451	0.302	0.57	0.304	0.782
lCER8	107	-0.096	-0.1	-0.135	0.101	0.278	0.156	0.417	0.505	0.394	0.398	0.196	0.406	0.582	0.455	0.607	0.384	0.959
rCER8	108	-0.115	-0.054	-0.226	0.051	0.126	0.063	0.373	0.239	0.49	0.376	0.248	0.377	0.593	0.455	0.337	0.487	0.886
lCER9	109	-0.051	-0.069	-0.062	0.17	0.143	0.271	0.291	0.3	0.155	0.329	0.07	0.54	0.664	0.6	0.709	0.611	0.724
rCER9	110	-0.079	0.025	-0.154	0.111	0.084	0.206	0.211	0.257	0.173	0.242	0.083	0.436	0.469	0.584	0.438	0.689	0.672
lCER10	111	-0.051	-0.061	-0.023	0.181	0.171	0.045	0.246	0.387	0.71	0.234	0.373	0.241	0.739	0.388	0.458	-0.457	0.566
rCER10	112	-0.016	-0.053	-0.021	0.225	-0.072	-0.079	0.092	0.2	0.764	0.356	0.314	0.321	0.853	0.3	0.149	0.156	0.373
VER1_2	113	-0.183	-0.196	-0.046	-0.013	-0.06	-0.119	-0.223	0.1	0.228	0.129	-0.012	0.168	0.131	-0.152	0.038	-0.015	0.33
VER3	114	-0.117	-0.08	-0.024	0.001	0.145	0.143	0.08	0.127	0.048	0.149	0.094	0.469	-0.078	0.021	-0.048	-0.003	0.586
VER4_5	115	-0.087	-0.317	-0.099	-0.199	-0.001	-0.08	-0.133	-0.068	0.124	0.275	0.199	0.469	0.124	0.225	0.069	0.122	0.54
VER6	116	-0.118	-0.215	-0.112	-0.095	0.305	0.043	0.044	0.236	0.398	0.251	0.379	0.189	0.148	0.007	-0.04	0.653	0.62
VER7	117	-0.072	-0.131	-0.106	0.058	0.332	0.162	0.179	0.277	0.2	0.489	0.237	0.303	0.387	0.28	0.235	0.568	0.691
VER8	118	-0.097	-0.161	-0.159	0.188	0.154	0.101	0.18	0.122	0.221	0.368	0.383	0.57	0.495	0.601	0.509	0.623	0.667
VER9	119	-0.06	-0.046	-0.188	0.188	0.18	0.176	0.231	0.173	0.292	0.21	0.161	0.18	0.628	0.509	0.746	0.461	0.704
VER10	120	-0.043	0.025	0.02	0.062	0.153	0.222	0.232	0.08	0.404	0.01	0.02	0.2	0.602	0.348	0.623	0.155	0.379
ltAV	121	-0.176	0.247	0.061	0.083	0.242	0.099	0.17	0.398	0.303	0.306	0.459	0.367	0.285	0.762	0.422	0.456	1.041
rtAV	122	-0.168	0.135	0.167	0.047	0.198	0.119	0.206	0.278	0.321	0.393	0.518	0.744	0.479	0.641	0.393	0.923	1.243
ltLP	123	-0.308	0.05	0.072	0.107	0.081	0.109	0.25	0.35	0.313	0.304	0.07	0.563	0.764	0.536	0.569	0.526	1.304
rtLP	124	-0.32	-0.052	0.107	0.065	0.174	-0.025	0.512	0.424	0.553	0.66	0.598	1.072	0.567	0.79	0.45	0.861	1.449
ltVA	125	-0.103	0.129	-0.03	0.094	0.42	0.236	-0.101	0.411	0.228	0.111	0.511	0.085	0.337	0.915	0.332	0.304	0.885
rtVA	126	-0.139	-0.027	-0.1	-0.072	0.206	0.013	0.048	0.547	0.253	0.068	0.454	0.667	0.57	0.533	0.271	-0.07	0.799
ltVL	127	-0.364	0.059	0.138	0.077	-0.004	0.1	0.294	0.381	0.297	0.424	0.547	0.795	0.733	0.761	0.218	0.977	1.66
rtVL	128	-0.349	0.019	0.038	-0.005	0.027	-0.013	0.358	0.303	0.318	0.489	0.787	1.066	0.801	0.545	-0.068	0.958	1.531
ltVPL	129	-0.46	-0.198	-0.023	-0.151	-0.105	-0.105	0.164	0.101	0.063	0.15	0.328	0.498	0.392	0.114	0.33	0.632	1.06
rtVPL	130	-0.382	-0.22	-0.176	-0.247	-0.073	-0.233	0.204	-0.147	0.387	0.106	0.51	0.442	0.02	0.086	-0.332	0.547	0.886
ltIL	131	-0.403	0.043	0.202	0.091	-0.079	0.175	0.188	0.1	0.247	0.377	0.544	0.573	0.459	0.335	0.28	0.619	1.021
rtIL	132	-0.359	-0.003	-0.011	-0.067	-0.069	0.044	0.333	0.182	0.091	0.496	0.479	0.789	0.236	0.296	-0.032	0.693	1.121
ltMDm	135	-0.389	0.221	0.314	0.168	0.092	0.213	0.683	0.588	0.611	0.74	0.795	1.383	0.985	1.236	0.812	1.249	2.122
rtMDm	136	-0.38	0.199	0.196	0.159	0.132	0.202	0.744	0.543	0.519	0.837	0.823	1.414	0.811	1.141	0.587	1.435	2.225
ltMDl	137	-0.387	0.223	0.184	0.027	0.023	0.249	0.493	0.407	0.685	0.805	0.486	0.933	0.68	0.762	0.548	1.062	1.74
rtMDl	138	-0.344	0.046	0.054	0.019	0.023	-0.035	0.501	0.347	0.244	0.822	0.708	1.013	0.596	0.591	0.128	0.981	1.539
ltLGN	139	-0.273	-0.209	-0.022	-0.011	0.272	-0.009	0.065	0.11	0.125	0.103	0.532	0.464	0.157	-0.01	-0.001	0.242	0.348
rtLGN	140	-0.213	-0.168	-0.103	0.048	0.071	-0.144	0.19	0.138	0.271	0.113	0.51	0.302	-0.041	0.26	0.186	0.216	0.605
ltMGN	141	-0.197	-0.282	-0.018	-0.022	0.083	-0.101	0.058	0.118	0.034	0.105	0.18	0.232	-0.085	-0.763	-0.04	-0.016	0.295
rtMGN	142	-0.124	-0.103	0.167	-0.126	-0.068	-0.076	-0.053	0.1	0.075	0.198	0.094	0.007	-0.334	-0.009	-0.274	-0.06	0.285
ltPuA	143	-0.4	-0.188	-0.007	0.048	-0.096	0.127	0.339	-0.004	0.11	0.267	0.427	0.753	0.425	-0.035	0.07	0.414	1.079
rtPuA	144	-0.37	-0.117	0.071	-0.03	-0.186	-0.048	0.316	0.061	0.186	0.34	0.657	0.647	0.096	0.199	-0.047	0.294	1.094
ltPuM	145	-0.509	-0.209	0.049	0.02	-0.121	0.103	0.426	0.139	0.316	0.465	0.553	0.81	0.848	0.639	0.449	1.056	1.584
rtPuM	146	-0.486	-0.17	-0.054	-0.056	-0.153	-0.037	0.46	0.128	0.516	0.658	0.632	0.919	0.4	0.612	0.12	1.246	1.629
ltPuL	147	-0.457	-0.117	0.114	0.014	-0.128	0.06	0.405	0.191	0.327	0.58	0.428	0.697	0.735	0.464	0.506	1.004	1.498
rtPuL	148	-0.439	-0.074	-0.074	-0.098	-0.149	-0.065	0.302	0.207	0.418	0.596	0.547	0.74	0.563	0.572	0.015	1.289	1.44
ltPuI	149	-0.24	-0.078	0.131	-0.052	-0.197	-0.073	0.159	0.186	0.184	0.178	0.143	0.023	0.347	0.168	0.103	0.747	0.862
rtPuI	150	-0.104	-0.122	-0.002	0.142	-0.034	-0.217	0.085	-0.109	0.089	0.06	0.241	-0.162	0.008	0.118	-0.256	0.24	0.368
lACCsub	151	-0.009	0.321	0.571	0.534	0.61	0.753	0.694	0.68	0.886	0.686	0.685	0.745	1.212	1.044	1.086	0.991	1.432
rACCsub	152	-0.044	0.367	0.361	0.384	0.491	0.629	0.403	0.522	0.608	0.508	0.44	0.488	0.848	0.696	0.715	0.437	1.155
lACCpre	153	0.032	0.444	0.732	0.932	0.889	0.882	1.021	1.08	1.07	1.016	1.332	0.941	1.381	1.236	1.29	1.003	1.546
rACCpre	154	-0.001	0.648	0.656	0.787	0.868	1.04	0.899	1.035	1.043	1.235	1.196	1.047	1.193	1.026	1.088	1.249	1.59
lACCsup	155	0.001	0.364	0.509	0.815	0.691	0.755	0.953	0.955	0.936	0.782	0.815	0.91	1.055	1.26	0.978	1.136	1.355
rACCsup	156	-0.085	0.416	0.267	0.532	0.5	0.619	0.626	0.799	0.603	0.553	0.676	0.629	0.621	0.857	0.525	0.802	0.957
lNacc	157	-0.446	0.001	0	0.131	0.152	0.376	0.212	0.282	0.357	0.646	0.218	0.273	0.477	1.064	0.487	0.508	1.349
rNacc	158	-0.489	-0.049	-0.134	0.088	0.199	0.203	0.287	0.291	0.437	0.515	0.086	0.209	0.373	0.805	0.517	0.538	1.321

## Sheet: panel-a-EAS-trajectory II
Name	Id_Atlas	T0	T1	T2	T3	T4	T5	T6	T7	T8	T9	T10	T11	T12	T13	T14	T15	T16
lPreCG	1	-0.518	-0.35	-0.076	0.016	0.036	0.328	0.666	0.305	0.455	0.69	0.635	0.864	0.999	0.806	1.285	1.147	1.746
rPreCG	2	-0.53	-0.29	-0.111	-0.08	-0.056	0.211	0.483	0.084	0.285	0.437	0.632	0.587	0.71	0.722	0.984	0.928	1.565
lSFG	3	-0.596	-0.354	0.175	0.071	0.074	0.436	0.489	0.723	0.407	0.747	0.855	0.905	1.037	1.055	1.287	1.433	2.045
rSFG	4	-0.612	-0.233	0.18	0.098	0.221	0.195	0.593	0.62	0.665	0.81	0.838	0.744	0.934	1.105	1.341	0.903	1.974
lMFG	5	-0.681	-0.176	-0.005	0.094	-0.085	0.326	0.257	0.532	0.503	0.74	0.758	0.844	0.782	0.974	0.984	0.921	1.919
rMFG	6	-0.649	-0.232	-0.077	0.116	-0.068	0.291	0.314	0.271	0.149	0.516	0.579	0.513	0.919	0.981	1.223	1.003	1.759
lIFGoperc	7	-0.444	-0.07	0.173	0.169	0.047	0.258	0.348	0.413	0.036	0.585	0.468	0.66	0.74	0.203	0.913	0.609	1.297
rIFGoperc	8	-0.361	-0.227	0.124	0.036	0.025	0.168	0.305	0.305	0.33	0.409	0.342	0.066	0.48	0.581	0.559	0.446	1.084
lIFGtriang	9	-0.666	-0.128	0.199	0.127	0.314	0.3	0.316	0.335	0.422	0.525	0.648	1.368	0.915	0.854	0.9	0.48	1.638
rIFGtriang	10	-0.663	-0.328	0.001	0.235	0.101	0.119	0.323	0.792	0.505	0.468	0.339	0.947	0.881	0.61	1.179	0.917	1.614
lIFGorb	11	-0.497	0.043	0.106	0.105	0.406	0.404	0.366	0.666	0.418	0.404	0.295	0.691	0.442	0.466	0.706	0.745	1.63
rIFGorb	12	-0.554	-0.135	0.148	0.322	0.178	0.541	0.217	0.481	0.63	0.333	0.354	0.607	0.653	0.647	0.84	0.756	1.721
lROL	13	-0.503	0.047	0.274	0.285	0.333	0.58	0.264	0.795	0.351	0.679	0.77	0.768	0.629	0.739	0.937	1.246	1.76
rROL	14	-0.505	-0.148	0.206	0.233	0.351	0.123	0.144	0.583	0.44	0.251	0.602	0.57	0.809	0.747	0.817	1.071	1.722
lSMA	15	-0.59	-0.37	-0.072	0.042	0.072	0.135	0.486	0.287	0.332	0.686	0.262	0.524	0.84	0.893	1.157	1.691	1.786
rSMA	16	-0.586	-0.252	-0.069	-0.057	0.213	0.211	0.37	0.45	0.326	0.922	0.397	0.719	1.115	0.579	1.08	1.795	1.747
lOLF	17	-0.374	0.234	0.495	0.629	0.456	0.763	0.744	0.879	0.786	1.038	0.951	0.725	1.192	1.217	1.318	1.118	1.895
rOLF	18	-0.424	0.065	0.136	0.325	0.309	0.714	0.39	0.733	0.499	0.888	0.657	0.313	0.754	0.826	1.099	0.958	1.781
lSFGmedial	19	-0.531	-0.2	0.075	0.187	0.201	0.507	0.583	0.599	0.372	0.697	0.636	0.806	1.127	1.002	1.198	1.56	2.044
rSFGmedial	20	-0.548	-0.221	0.165	0.2	0.297	0.362	0.158	0.619	0.451	0.34	0.706	0.558	0.972	0.764	0.945	1.255	1.758
lPFCventmed	21	-0.405	-0.077	0.135	0.371	0.274	0.505	0.538	0.633	0.675	0.399	1.124	0.446	1.065	0.635	0.844	0.837	1.648
rPFCventmed	22	-0.467	-0.019	0.209	0.418	0.196	0.431	0.333	0.741	0.588	0.235	0.822	0.533	1.05	0.563	0.832	0.922	1.695
lREC	23	-0.456	-0.057	-0.032	0.519	0.181	0.427	0.505	0.633	0.918	0.741	0.849	0.424	0.682	0.991	0.966	0.622	1.781
rREC	24	-0.376	-0.091	0.082	0.523	0.219	0.508	0.371	0.754	0.892	0.513	0.991	0.637	0.7	0.799	0.886	0.874	1.813
lOFCmed	25	-0.485	-0.12	-0.13	0.361	0.135	0.243	0.287	0.255	0.536	0.792	0.366	0.224	0.231	0.913	0.907	0.922	1.705
rOFCmed	26	-0.524	-0.178	0.008	0.088	0.163	0.326	0.338	0.196	0.81	0.455	0.682	0.668	0.239	0.66	0.653	0.976	1.502
lOFCant	27	-0.475	-0.197	0.023	-0.043	-0.016	0.375	0.175	0.384	0.235	0.672	0.315	0.236	0.637	0.432	0.734	0.999	1.354
rOFCant	28	-0.535	-0.136	-0.036	0.028	0.257	0.261	0.284	0.556	0.517	0.297	0.368	0.503	0.079	0.586	0.737	0.699	1.455
lOFCpost	29	-0.492	0.088	0.145	0.239	0.287	0.471	0.503	0.56	0.381	0.586	0.545	0.344	0.671	0.395	0.583	0.913	1.482
rOFCpost	30	-0.458	0.039	0.15	0.234	0.345	0.6	0.502	0.426	0.674	0.379	0.693	0.196	0.66	0.43	0.613	0.724	1.523
lOFClat	31	-0.415	-0.032	0.168	-0.069	0.087	0.365	0.35	0.193	0.379	0.35	0.214	0.675	0.314	0.887	0.573	0.875	1.289
rOFClat	32	-0.462	-0.238	0.165	0.188	0.089	0.201	-0.211	0.147	0.512	-0.127	0.186	0.423	0.13	0.291	0.749	0.47	1.205
lINS	33	-0.498	0.274	0.464	0.561	0.677	0.646	0.835	1.098	0.599	1.234	1.088	1.005	1.53	1.403	1.376	1.226	2.147
rINS	34	-0.501	0.243	0.545	0.629	0.731	0.626	0.879	1.107	0.747	1.054	1.229	1.013	1.788	1.531	1.473	1.308	2.363
lMCC	37	-0.588	-0.044	0.093	0.212	0.292	0.536	0.608	0.539	0.585	0.443	0.813	1.052	0.95	1.114	1.154	1.636	2.104
rMCC	38	-0.653	-0.012	0.034	0.37	0.358	0.282	0.531	0.54	0.467	0.25	0.51	0.833	0.776	0.976	1.168	1.819	2.105
lPCC	39	-0.329	-0.036	0.165	0.519	0.407	0.402	0.254	0.598	0.801	0.386	0.436	0.915	0.428	1.082	0.815	1.41	1.233
rPCC	40	-0.331	0.097	0.103	0.218	0.215	0.172	0.241	0.247	0.615	0.542	0.402	0.563	0.477	0.676	0.667	1.187	0.953
lHIP	41	0.09	1.053	0.993	1.113	1.328	1.054	1.194	1.31	1.377	1.35	1.344	1.251	1.461	1.777	1.377	1.541	1.742
rHIP	42	0.101	1.079	1.036	0.934	1.091	0.935	1.08	1.406	1.078	0.971	1.363	0.87	1.196	1.71	1.416	1.49	1.811
lPHG	43	-0.093	0.461	0.549	0.995	0.96	0.684	1.077	0.849	1.178	0.809	0.973	1.085	1.232	1.268	0.895	0.532	1.182
rPHG	44	-0.138	0.47	0.583	0.941	0.892	0.623	1.006	0.773	1.081	1.049	0.953	1.305	1.342	1.176	0.883	1.277	1.4
lAMYG	45	0.003	0.557	0.954	1.094	0.942	0.838	0.901	1.162	1.089	1.109	1.21	1.421	1.212	1.328	1.177	1.22	1.369
rAMYG	46	-0.041	0.497	1.044	0.993	1.011	1.015	1.004	0.945	1.327	0.981	1.432	1.318	1.408	1.271	1.008	1.164	1.384
lCAL	47	-0.225	0.037	0.255	-0.033	0.288	0.187	0.362	0.583	0.889	0.933	0.749	1.119	0.677	0.71	0.826	0.975	1.258
rCAL	48	-0.259	0.095	0.236	-0.174	0.19	0.109	0.367	0.322	0.756	0.782	0.699	0.667	0.717	0.923	0.703	1.152	1.055
lCUN	49	-0.404	0.04	0.209	0.103	0.148	0.118	0.36	0.503	0.94	0.712	0.7	0.957	0.475	0.767	0.908	1.056	1.243
rCUN	50	-0.432	-0.038	0.243	0.133	0.208	0.272	0.371	0.312	0.953	0.726	0.657	0.966	0.807	1.158	0.933	1.068	1.401
lLING	51	-0.355	0.06	0.412	0.39	0.364	0.374	0.739	0.388	0.863	0.668	1.031	1.098	0.934	0.895	0.843	0.962	1.571
rLING	52	-0.391	0.13	0.549	0.233	0.488	0.53	0.798	0.374	0.863	0.704	0.879	0.955	0.898	1.094	1.049	1.34	1.609
lSOG	53	-0.378	0.058	0.177	0.133	0.111	0.202	0.45	0.528	0.914	0.766	0.68	0.664	0.203	0.562	0.741	1.09	1.162
rSOG	54	-0.198	0.006	0.155	0.103	0.124	0.511	0.731	0.203	1.062	0.857	0.464	0.756	0.886	0.819	0.561	0.811	1.136
lMOG	55	-0.397	-0.023	0.365	0.1	0.295	0.344	0.454	0.378	1.065	0.708	0.731	1.056	0.614	1.091	1.061	1.269	1.797
rMOG	56	-0.255	-0.049	0.145	0.149	0.173	0.683	0.627	-0.023	1.024	0.73	0.63	0.787	0.939	1.047	0.802	1.115	1.482
lIOG	57	-0.267	-0.121	0.294	0.159	0.352	0.664	0.3	0.555	0.951	0.681	0.671	0.87	0.966	1.027	0.699	1.121	1.547
rIOG	58	-0.298	-0.106	0.158	-0.008	0.107	0.474	0.453	0.091	0.573	0.434	0.643	0.828	0.29	0.929	0.836	1.048	1.34
lFFG	59	-0.381	0.262	0.501	0.653	0.58	0.832	0.959	0.824	1.154	0.654	0.835	1.121	1.157	1.266	1.165	1.045	1.883
rFFG	60	-0.414	0.073	0.418	0.488	0.364	0.589	0.865	0.539	1.102	0.474	0.693	1.113	0.905	0.874	1.13	1.207	1.906
lPoCG	61	-0.446	-0.044	-0.032	0.037	0.119	0.561	0.36	0.465	0.504	0.898	0.623	0.827	0.792	0.76	0.933	1.394	1.582
rPoCG	62	-0.386	-0.106	0.109	0.122	0.017	0.335	0.011	0.626	0.349	0.551	0.89	0.799	0.583	0.448	0.742	0.943	1.716
lSPG	63	-0.434	-0.219	-0.013	-0.017	0.155	-0.07	0.21	0.404	0.556	0.553	0.525	0.656	0.43	0.297	0.705	0.905	1.134
rSPG	64	-0.358	-0.181	0.087	0.183	0.045	0.45	0.432	0.698	0.306	0.576	0.468	0.509	0.42	0.748	0.754	1.081	1.153
lIPG	65	-0.413	-0.166	0.189	0.106	0.216	0.478	0.495	0.513	0.754	0.662	0.937	0.53	0.577	0.854	0.847	1.26	1.607
rIPG	66	-0.344	-0.101	0.194	0.103	0.223	0.233	0.356	0.574	0.349	0.327	0.693	0.468	0.808	0.567	1.097	0.989	1.189
lSMG	67	-0.318	0.062	0.366	0.053	0.415	0.224	0.317	0.358	0.344	0.719	0.762	0.973	0.39	0.671	0.387	0.98	1.516
rSMG	68	-0.378	-0.023	0.122	0.356	0.46	0.315	0.226	0.665	0.379	0.482	0.577	0.74	0.827	1.059	0.656	0.964	1.296
lANG	69	-0.386	-0.08	0.108	0.098	0.087	0.65	0.43	0.211	0.83	0.106	0.927	0.643	0.357	0.79	0.718	1.177	1.439
rANG	70	-0.38	0.007	0.139	0.222	0.297	0.388	0.375	0.669	0.617	0.488	0.789	0.804	0.894	0.691	1.206	1.103	1.456
lPCUN	71	-0.602	-0.252	-0.035	-0.003	0.133	0.275	0.243	0.453	0.714	0.318	0.64	0.63	0.274	0.858	0.845	1.386	1.665
rPCUN	72	-0.649	-0.116	0.015	0.03	0.16	0.216	0.298	0.671	0.581	0.528	0.635	0.944	0.425	1.005	1.002	1.542	1.654
lPCL	73	-0.507	-0.316	-0.112	-0.062	-0.049	-0.046	0.626	0.253	0.316	0.698	0.328	0.293	0.206	0.216	0.81	1.104	1.086
rPCL	74	-0.379	-0.307	-0.141	-0.02	-0.097	-0.058	0.299	0.419	0.433	0.856	0.239	0.239	0.377	-0.111	0.407	0.944	1.115
lCAU	75	-0.203	0.519	0.367	0.591	1	1.171	1.029	1.026	1.147	1.012	1.104	1.223	1.333	1.493	1.893	1.401	1.425
rCAU	76	-0.264	0.374	0.252	0.357	0.854	1.049	0.901	0.884	1.108	0.819	1.115	0.971	1.016	1.206	1.67	1.453	1.311
lPUT	77	-0.344	-0.005	0.008	0.4	0.553	0.678	0.633	0.519	0.792	1.425	1.303	1.16	1.132	1.507	1.262	1.159	1.383
rPUT	78	-0.372	-0.002	0.053	0.353	0.613	0.503	0.645	0.643	0.882	1.386	1.292	1.234	1.117	1.469	1.187	0.872	1.405
lPAL	79	-0.398	-0.304	-0.343	-0.456	-0.292	-0.153	-0.214	-0.227	0.162	0.093	0.375	-0.059	-0.508	0.376	0.513	0.114	0.017
rPAL	80	-0.476	-0.106	-0.25	-0.065	0.036	0.074	0.17	-0.324	0.369	0.701	0.804	0.273	0.355	0.672	0.493	0.739	0.565
lHES	83	-0.361	0.023	0.221	0.161	0.464	0.472	0.4	0.518	0.294	0.908	0.686	0.925	0.751	0.867	0.694	1.179	1.417
rHES	84	-0.398	-0.105	0.291	0.189	0.432	0.094	0.2	0.375	0.149	0.5	0.159	0.612	0.695	0.546	0.305	0.92	1.181
lSTG	85	-0.42	0.058	0.276	0.398	0.445	0.408	0.607	0.606	0.466	0.919	0.895	1.315	1.07	0.938	0.966	1.127	1.877
rSTG	86	-0.505	0.026	0.296	0.361	0.558	0.452	0.458	0.932	0.559	0.413	0.444	0.609	1.526	0.893	1.102	0.852	1.69
lTPOsup	87	-0.234	0.156	0.242	0.882	0.324	0.679	1.05	0.836	0.658	0.588	0.425	1.24	1.203	0.81	0.88	1.163	1.353
rTPOsup	88	-0.332	0.083	0.358	0.726	0.276	0.602	0.99	0.775	0.501	0.671	0.421	1.146	1.359	0.453	0.908	1.203	1.451
lMTG	89	-0.399	0.118	0.271	0.529	0.513	0.534	0.708	0.873	1.155	0.77	0.939	0.936	1.254	1.29	1.273	1.392	1.935
rMTG	90	-0.401	0.006	0.193	0.421	0.313	0.752	0.69	0.738	0.925	0.825	0.943	1.022	1.296	1.18	1.373	1.185	1.996
lTPOmid	91	-0.188	-0.076	-0.032	0.591	-0.049	0.297	0.825	0.469	0.52	0.52	0.053	0.808	0.474	0.957	0.849	0.862	0.89
rTPOmid	92	-0.214	0.053	0.155	0.461	0.249	0.056	0.699	0.323	0.7	0.703	0.221	0.821	1	0.615	0.74	0.459	1.174
lITG	93	-0.389	0.033	0.222	0.418	0.13	0.447	0.692	0.724	0.914	0.592	0.352	0.921	0.838	1.09	0.998	0.985	1.664
rITG	94	-0.328	0.018	0.237	0.392	0.451	0.439	0.625	0.789	0.976	0.937	0.414	0.927	1.018	1.246	1.298	0.936	1.849
lCERCRU1	95	-0.112	0.212	0.368	0.202	0.201	0.221	0.224	0.153	0.304	0.01	0.561	0.515	0.21	0.205	0.225	0.379	0.823
rCERCRU1	96	-0.11	0.141	0.237	0.106	0.06	0.041	0.257	0.09	0.195	-0.082	0.471	0.216	0.124	0.332	-0.05	0.298	0.775
lCERCRU2	97	-0.011	0.259	0.259	0.221	0.254	0.243	0.081	0.155	0.414	0.138	0.561	0.121	0.203	0.665	0.346	0.252	0.756
rCERCRU2	98	-0.012	0.174	0.295	0.286	0.201	0.051	0.103	0.267	0.203	0.053	0.569	0.274	0.113	0.563	0.434	0.286	0.644
lCER3	99	-0.081	0.334	0.057	0.229	0.264	0.12	0.101	0.327	0.207	0.395	0.346	0.206	0.769	0.62	0.287	0.746	0.668
rCER3	100	-0.107	0.192	0.165	0.205	0.143	0.227	0.153	0.333	-0.099	0.382	0.627	0.206	0.668	0.61	0.154	0.96	0.502
lCER4_5	101	-0.173	0.149	0.14	0.166	0.115	0.266	0.407	0.229	0.418	0.294	0.563	0.197	0.614	0.524	0.267	0.727	0.701
rCER4_5	102	-0.219	0.185	0.185	0.3	0.196	0.27	0.326	0.065	0.382	0.32	0.523	0.327	0.521	0.472	0.291	0.784	0.653
lCER6	103	-0.166	0.154	0.252	0.387	0.111	0.324	0.372	0.248	0.401	0.292	0.686	0.306	0.287	0.483	0.402	0.728	0.838
rCER6	104	-0.233	0.139	0.208	0.33	0.123	0.189	0.376	0.014	0.706	0.116	0.596	0.189	0.393	0.543	0.345	0.808	0.946
lCER7b	105	-0.015	0.281	0.318	0.537	0.34	0.223	0.152	0.386	0.388	0.249	0.747	0.051	0.198	0.737	0.321	0.751	0.991
rCER7b	106	-0.016	0.218	0.295	0.423	0.318	0.092	0.201	0.382	0.223	-0.018	0.66	0.474	0.054	0.703	0.522	0.586	0.695
lCER8	107	-0.023	0.234	0.318	0.511	0.311	0.017	0.231	0.374	0.459	0.342	0.844	0.363	0.369	0.442	0.473	0.788	0.933
rCER8	108	-0.036	0.25	0.295	0.307	0.268	0.219	0.186	0.18	0.562	0.208	0.747	0.316	0.258	0.586	0.463	0.509	0.881
lCER9	109	-0.042	0.228	0.187	0.151	0.07	0.065	0.289	0.461	0.145	0.224	0.547	0.467	0.544	0.147	0.077	0.557	0.701
rCER9	110	0.032	0.189	0.122	0.252	0.161	0.137	0.202	0.411	0.301	0.32	0.401	0.238	0.406	0.117	0.119	0.618	0.643
lCER10	111	-0.014	0.136	-0.019	0.192	0.168	0.326	0.189	0.377	0.197	0.46	0.52	0.553	0.235	0.194	0.295	0.476	0.553
rCER10	112	-0.011	0.128	0.185	0.163	0.318	0.45	0.37	0.17	0.464	0.312	0.592	0.514	0.26	0.144	-0.028	0.192	0.469
VER1_2	113	-0.124	0.223	0.108	0.105	0.026	0.171	-0.06	-0.11	-0.273	0.1	0.178	0.365	0.001	0.331	0.258	0.224	0.304
VER3	114	-0.111	0.203	0.135	0.182	0.155	0.131	0.19	0.064	0.209	0.055	0.455	0.15	0.083	0.692	0.268	0.478	0.399
VER4_5	115	-0.056	0.016	0.134	0.129	-0.04	0.044	0.152	-0.002	0.035	0.21	0.703	-0.03	0.212	0.182	-0.037	0.325	0.333
VER6	116	-0.103	0.149	0.211	0.415	-0.132	0.076	0.327	-0.113	0.227	0.118	0.386	0.15	-0.208	0.383	0.452	0.45	0.377
VER7	117	-0.031	0.077	0.146	0.088	0.109	0.073	0.063	0.146	0.056	-0.175	0.174	0.269	0.19	0.527	0.271	0.262	0.504
VER8	118	0.006	0.078	0.167	0.193	0.055	0.042	-0.093	0.445	0.042	0.262	0.598	0.426	-0.089	0.451	0.345	0.41	0.628
VER9	119	-0.062	0.121	0.184	0.117	0.031	-0.071	0.174	0.501	0.255	0.218	0.496	0.159	0.521	0.078	0.215	0.4	0.668
VER10	120	-0.114	0.136	0.054	0.148	-0.004	-0.026	-0.024	0.093	-0.197	-0.098	0.405	0.116	0.385	0.166	0.275	0.454	0.57
ltAV	121	0.094	0.206	0.438	0.45	0.297	0.45	0.384	0.302	0.425	0.49	0.56	0.39	0.649	0.572	0.69	0.552	0.681
rtAV	122	0.058	0.272	0.537	0.334	0.191	0.678	0.551	0.706	0.916	0.659	0.558	0.54	0.251	0.54	0.936	0.834	0.643
ltLP	123	-0.027	0.466	0.489	0.519	0.432	0.54	0.716	0.569	1.12	0.602	0.804	0.622	0.661	0.344	0.826	0.93	0.782
rtLP	124	0.098	0.484	0.606	0.672	0.343	0.681	0.866	0.621	1.26	0.828	0.916	0.634	0.574	0.511	0.934	0.928	0.859
ltVA	125	-0.079	0.301	0.431	0.429	0.256	0.165	0.468	0.923	0.075	0.288	0.489	-0.052	0.24	0.303	0.982	0.543	0.556
rtVA	126	-0.033	0.188	0.276	0.241	0.252	0.413	0.487	0.623	0.326	-0.024	0.204	0.126	0.258	0.601	0.87	0.577	0.528
ltVL	127	0.014	0.542	0.54	0.708	0.492	0.41	0.562	0.771	1.146	0.496	0.815	0.293	0.63	0.607	1.097	0.742	0.989
rtVL	128	0.048	0.486	0.572	0.583	0.36	0.502	0.575	0.783	1.122	0.558	0.667	0.238	0.407	0.776	1.087	0.852	1.003
ltVPL	129	0.058	0.469	0.439	0.824	0.444	0.282	0.528	0.4	0.651	0.45	0.774	0.171	0.616	0.454	0.836	0.235	0.417
rtVPL	130	0.073	0.417	0.35	0.431	0.367	0.191	0.393	0.245	0.576	0.47	0.561	0.322	0.245	0.518	0.745	0.331	0.289
ltIL	131	0.089	0.407	0.432	0.465	0.578	0.299	0.713	0.678	0.902	0.623	0.731	0.447	0.659	0.412	0.982	0.671	0.756
rtIL	132	0.107	0.469	0.439	0.342	0.39	0.246	0.626	0.524	0.813	0.531	0.421	0.439	0.166	0.605	0.981	0.868	0.693
ltMDm	135	0.088	0.78	0.82	1.011	0.839	0.824	1.144	1.152	1.402	1.178	1.43	0.918	1.254	1.091	1.512	1.329	1.576
rtMDm	136	0.117	0.717	0.849	0.986	0.709	0.948	1.025	1.222	1.477	1.29	1.297	0.853	1.084	1.293	1.584	1.073	1.537
ltMDl	137	0.044	0.579	0.58	0.707	0.666	0.634	0.771	0.8	1.278	0.647	1.165	0.787	0.879	0.814	1.259	0.945	1.161
rtMDl	138	0.12	0.515	0.603	0.622	0.479	0.535	0.701	0.706	1.386	0.783	0.8	0.534	0.742	0.754	1.202	0.689	0.927
ltLGN	139	0.013	0.122	0.034	0.357	-0.056	0.053	0.109	0.171	0.457	0.635	-0.023	0.426	0.321	0.202	0.422	0.114	0.084
rtLGN	140	0.059	0.196	0.063	0.318	0.131	0.102	0.38	0.356	0.914	0.538	0.155	0.817	0.214	0.57	0.585	0.362	0.189
ltMGN	141	-0.109	0.172	0.028	0.069	0.077	-0.013	0.202	0.259	0.471	-0.008	0.061	0.193	-0.065	0.264	0.54	0.104	0.098
rtMGN	142	-0.047	0.162	0.038	0.119	0.374	0.151	0.166	0.219	0.149	0.049	-0.28	0.027	-0.362	-0.033	0.493	0.208	0.285
ltPuA	143	0.052	0.422	0.417	0.656	0.535	0.191	0.423	0.63	1.104	0.773	0.514	0.634	0.573	0.93	0.775	0.746	0.81
rtPuA	144	0.043	0.416	0.332	0.598	0.529	0.052	0.434	0.584	0.883	0.699	0.564	0.692	0.694	0.64	0.739	0.843	0.686
ltPuM	145	0.08	0.627	0.697	0.954	0.766	0.451	0.798	0.769	1.307	0.958	1.043	0.767	0.951	0.892	1.478	1.063	1.109
rtPuM	146	0.101	0.6	0.652	0.861	0.643	0.504	0.767	0.707	1.285	1.115	0.86	0.794	0.875	1.149	1.522	1.09	1.01
ltPuL	147	0.103	0.598	0.605	0.881	0.675	0.456	0.672	0.689	1.109	0.796	0.882	0.925	0.984	0.709	1.219	1.13	1.01
rtPuL	148	0.117	0.471	0.578	0.806	0.498	0.433	0.775	0.589	1.222	0.504	0.864	0.707	0.846	1.133	1.205	1.053	0.819
ltPuI	149	0.089	0.194	0.432	0.452	0.369	0.179	0.558	0.22	0.828	0.498	0.68	0.204	0.442	0.061	0.624	0.566	0.437
rtPuI	150	-0.007	0.064	0.048	0.249	0.215	0.297	0.307	-0.223	0.558	0.273	0.25	0.101	0.153	0.028	0.121	0.094	0.237
lACCsub	151	-0.377	0.038	0.21	0.144	0.043	0.243	0.574	0.488	0.364	0.275	0.502	0.398	0.54	0.748	0.641	0.779	1.497
rACCsub	152	-0.274	-0.041	0.04	-0.011	-0.088	0.204	0.207	0.345	0.055	0.329	0.249	0.329	0.016	0.403	0.381	0.505	1.243
lACCpre	153	-0.466	0.09	0.193	0.292	0.262	0.35	0.643	0.676	0.3	0.376	0.642	0.594	1.15	0.709	1.071	1.193	1.952
rACCpre	154	-0.495	0.024	0.146	0.305	0.267	0.467	0.437	0.721	0.139	0.467	0.486	0.779	0.902	0.816	0.957	1.096	1.873
lACCsup	155	-0.414	0.098	0.188	0.327	0.219	0.258	0.605	0.752	0.16	0.346	0.584	1.022	1.384	0.717	0.86	1.06	1.594
rACCsup	156	-0.376	0.034	0.214	0.13	0.083	0.199	0.364	0.229	-0.019	0.141	0.341	0.52	0.566	0.468	0.713	0.545	1.283
lNacc	157	-0.285	0.308	0.459	0.636	1.025	1.274	0.801	1.134	1.149	1.171	1.143	1.233	1.382	1.784	1.705	1.32	1.886
rNacc	158	-0.266	0.271	0.452	0.521	1.083	1.215	0.824	1.299	0.995	1.287	1.303	1.245	1.309	1.672	1.68	1.183	1.801

## Sheet: panel-b-EUR-trajectory I
Name	Id_Atlas	T0	T1	T2	T3	T4	T5	T6	T7	T8	T9	T10	T11	T12	T13	T14	T15	T16
lPreCG	1	-0.076	0.459	0.577	0.754	0.826	0.782	0.866	0.955	0.863	1.235	1.317	1.039	1.206	1.26	1.891	1.395	1.701
rPreCG	2	-0.089	0.322	0.574	0.799	0.567	0.782	0.831	0.841	0.917	0.95	1.317	1.373	0.977	1.214	1.909	1.09	1.629
lSFG	3	-0.025	0.649	1.076	0.841	0.969	0.961	1.011	1.173	0.897	1.287	1.493	1.606	1.367	1.367	1.327	1.37	2.078
rSFG	4	-0.061	0.576	0.83	0.745	0.846	0.888	1.023	1.082	1.087	1.235	1.209	1.612	1.264	1.554	1.413	1.588	1.94
lMFG	5	-0.058	0.586	0.796	0.784	1.025	0.964	1.21	0.947	1.094	1.221	1.347	1.564	1.32	1.834	1.483	1.714	2.036
rMFG	6	0.011	0.675	0.895	0.712	0.868	0.867	1.068	0.942	0.925	1.263	1.211	1.431	1.321	1.306	1.75	1.381	1.964
lIFGoperc	7	0.002	0.767	0.605	0.636	0.731	0.836	0.9	1.07	0.859	1.024	1.184	1.103	1.199	1.103	1.392	1.388	1.848
rIFGoperc	8	0.039	0.682	0.388	0.392	0.459	0.47	0.809	0.589	0.599	0.774	0.91	0.738	1.172	0.715	0.797	1.12	1.084
lIFGtriang	9	-0.008	0.873	0.669	0.655	0.703	0.725	1.255	0.999	0.963	1.2	0.998	1.299	1.267	1.366	1.259	1.662	1.715
rIFGtriang	10	0.039	0.796	0.596	0.58	0.745	0.62	1.205	0.897	0.835	1.099	0.984	1.167	1.378	1.458	1.28	1.422	1.828
lIFGorb	11	0.045	0.523	0.829	0.697	0.611	0.716	1.131	0.867	0.931	0.993	1.106	0.911	1.078	1.274	0.823	1.522	1.873
rIFGorb	12	0.028	0.647	0.799	0.691	0.774	0.628	1.227	0.933	0.701	1.139	1.17	0.86	1.19	1.502	0.848	1.742	1.794
lROL	13	-0.119	0.399	0.747	0.701	0.594	0.838	0.842	0.888	0.996	1.463	1.502	1.564	1.338	1.469	1.022	1.753	1.73
rROL	14	-0.055	0.504	0.752	0.569	0.658	0.911	0.869	0.632	1.044	1.248	1.225	1.248	1.101	1.268	1.32	1.656	1.653
lSMA	15	-0.086	0.328	0.739	0.672	0.643	1.043	0.859	0.938	1.043	0.872	1.282	1.252	1.297	1.551	1.383	1.314	1.677
rSMA	16	-0.162	0.324	0.6	0.699	0.54	0.969	1.002	0.847	0.992	1.102	1.132	1.136	1.073	1.56	1.485	1.572	1.674
lOLF	17	-0.285	0.257	0.488	0.628	0.676	0.534	0.793	0.739	0.879	0.865	1.192	0.927	1.26	0.854	1.796	1.195	1.77
rOLF	18	-0.26	0.218	0.656	0.564	0.533	0.442	0.659	0.664	0.788	0.675	0.901	0.805	1.036	0.853	1.196	0.796	1.487
lSFGmedial	19	-0.011	0.6	0.91	0.878	0.926	0.855	1.153	1.036	1.109	1.354	1.601	1.664	1.47	1.794	1.818	1.605	2.115
rSFGmedial	20	-0.048	0.466	0.682	0.645	0.595	0.719	0.897	0.716	0.929	1.051	1.184	1.379	1.262	1.31	1.367	1.48	1.685
lPFCventmed	21	0.01	0.599	0.801	0.632	0.774	0.828	1.257	0.887	0.951	0.931	1.136	1.304	1.447	1.502	1.373	1.498	1.857
rPFCventmed	22	-0.022	0.629	0.872	0.719	0.836	0.734	1.1	0.898	0.932	0.827	1.182	1.273	1.413	1.402	1	1.132	1.698
lREC	23	-0.078	0.533	0.841	0.652	0.941	0.719	1.055	1.105	1.143	0.752	1.009	1.328	1.333	1.041	1.267	0.959	1.82
rREC	24	-0.116	0.525	0.558	0.565	1.016	0.668	1.006	1.053	1.01	0.947	0.918	1.343	1.324	0.953	1.128	1.043	1.68
lOFCmed	25	-0.219	0.279	0.646	0.486	0.745	0.486	0.795	0.691	0.676	0.68	0.66	0.885	1.105	0.448	1.335	0.74	1.483
rOFCmed	26	-0.267	0.211	0.545	0.436	0.89	0.484	0.795	0.918	0.533	0.888	0.782	1.124	0.844	0.995	1.101	1.343	1.351
lOFCant	27	-0.134	0.359	0.629	0.559	0.755	0.584	1.027	0.786	0.456	0.657	0.818	0.757	0.774	0.615	0.987	1.365	1.644
rOFCant	28	-0.117	0.25	0.647	0.562	0.781	0.584	1.048	0.707	0.411	0.903	0.85	0.905	0.772	0.791	1.081	1.372	1.624
lOFCpost	29	-0.119	0.368	0.774	0.542	0.613	0.347	0.845	0.67	0.68	0.958	0.939	0.84	1.039	0.959	1.391	1.207	1.551
rOFCpost	30	-0.096	0.355	0.765	0.663	0.546	0.586	0.871	0.693	0.527	0.796	1.013	0.754	0.959	1.162	0.849	1.171	1.533
lOFClat	31	-0.003	0.384	0.736	0.556	0.439	0.533	0.976	0.402	0.627	0.767	0.696	0.667	0.53	0.851	0.622	1.404	1.428
rOFClat	32	0.025	0.456	0.603	0.468	0.43	0.421	0.843	0.492	0.419	0.578	0.725	0.563	0.554	0.617	0.602	1.383	1.032
lINS	33	-0.168	0.466	0.879	0.985	0.769	0.687	1.088	1.094	1.099	1.386	1.488	1.496	1.532	1.543	1.376	1.597	2.198
rINS	34	-0.157	0.544	0.858	1.039	0.794	0.762	1.113	1.117	1.162	1.378	1.428	1.689	1.783	1.724	1.626	1.517	2.335
lMCC	37	-0.186	0.36	0.546	0.742	0.723	1.056	1.136	1.006	1.24	1.122	1.333	1.282	1.669	1.741	1.556	1.762	2.276
rMCC	38	-0.174	0.35	0.658	0.79	0.811	1.059	1.152	0.974	1.065	1.132	1.258	1.081	1.571	1.598	1.262	1.465	2.135
lPCC	39	-0.229	0.023	0.084	0.345	0.374	0.433	0.576	0.483	0.713	0.655	0.611	0.788	0.871	1.346	0.934	1.07	1.458
rPCC	40	-0.245	0.042	0.053	0.264	0.346	0.449	0.42	0.354	0.428	0.693	0.457	0.718	0.699	0.884	0.696	0.319	1.301
lHIP	41	-0.559	-0.057	0.071	0.366	0.431	0.412	0.59	0.96	1.096	0.907	1.174	0.829	1.265	1.332	1.407	1.164	2.007
rHIP	42	-0.525	-0.06	0.053	0.275	0.46	0.318	0.477	0.797	0.864	0.749	1.142	0.744	1.066	0.965	1.155	1.242	1.984
lPHG	43	-0.509	-0.211	-0.145	0.243	0.463	0.726	0.586	0.657	0.929	0.822	0.901	0.92	0.882	1.125	1.158	1.773	1.978
rPHG	44	-0.442	-0.128	0.113	0.203	0.463	0.468	0.631	0.646	0.85	0.784	0.89	0.957	1.136	1.361	1.1	1.762	1.951
lAMYG	45	-0.614	-0.21	-0.044	0.173	0.222	0.586	0.455	0.676	0.769	0.854	0.887	0.958	1.035	0.913	1.353	1.446	1.944
rAMYG	46	-0.634	-0.252	-0.054	0.219	0.145	0.447	0.544	0.721	0.624	0.597	1.012	0.905	0.864	1.065	1.081	1.576	1.902
lCAL	47	-0.106	0.129	0.105	0.184	0.555	0.277	0.701	0.741	0.667	0.676	0.894	0.798	1.033	0.99	1.458	1.095	1.542
rCAL	48	-0.089	0.219	0.034	0.264	0.447	0.423	0.544	0.516	0.453	0.655	0.724	0.709	0.798	0.836	1.141	0.997	1.283
lCUN	49	-0.208	0.142	0.268	0.228	0.607	0.355	0.641	0.845	0.751	0.85	1.049	1.067	1.23	1.238	1.796	0.898	1.83
rCUN	50	-0.206	0.085	0.13	0.199	0.568	0.431	0.682	0.847	0.74	0.833	1.255	1.048	1.127	1.118	1.715	1.69	1.748
lLING	51	-0.263	0.02	0.139	0.081	0.651	0.404	0.748	0.726	0.939	0.708	1.174	1.049	1.299	1.282	1.764	1.452	1.915
rLING	52	-0.244	0.086	0.14	0.252	0.531	0.543	0.843	0.756	0.97	0.666	1.346	1.129	1.034	1.394	1.525	1.49	2.004
lSOG	53	-0.099	0.115	0.193	0.246	0.555	0.377	0.517	0.744	0.65	0.806	0.894	0.934	1.112	1.142	1.356	1.032	1.306
rSOG	54	-0.106	0.007	0.061	0.308	0.413	0.419	0.58	0.631	0.745	0.667	1.01	0.754	1.129	1.008	1.506	0.856	1.411
lMOG	55	-0.124	0.183	0.332	0.405	0.7	0.577	0.789	0.984	0.945	1.001	1.23	1.151	1.312	1.255	1.221	1.43	1.735
rMOG	56	-0.114	0.084	0.184	0.394	0.564	0.639	0.656	0.699	0.965	0.669	1.067	0.833	1.113	1.312	1.421	1.34	1.673
lIOG	57	-0.073	0.298	0.311	0.283	0.434	0.542	0.674	0.738	0.652	0.943	1.063	1.072	1.229	1.375	1.089	1.114	1.535
rIOG	58	-0.108	0.177	0.233	0.287	0.267	0.414	0.554	0.617	0.805	0.869	0.82	0.837	0.927	1.115	0.832	1.057	1.447
lFFG	59	-0.358	0.051	0.33	0.471	0.762	0.832	0.656	0.836	1.459	1.285	1.444	1.463	1.372	1.443	1.723	1.998	2.383
rFFG	60	-0.291	0.211	0.344	0.351	0.803	0.924	0.83	0.967	1.404	1.318	1.443	1.513	1.322	1.462	1.702	2.055	2.173
lPoCG	61	-0.116	0.215	0.251	0.5	0.68	1.012	0.611	1.097	1.038	1.189	1.225	1.417	1.208	1.372	1.947	1.746	1.678
rPoCG	62	-0.129	0.256	0.275	0.419	0.613	0.902	0.707	0.853	0.873	0.953	1.06	1.181	1.303	1.103	1.298	1.585	1.572
lSPG	63	-0.235	0.136	0.148	0.301	0.597	0.48	0.553	0.641	0.796	0.907	0.945	1.179	1.188	1.175	0.864	1.4	1.174
rSPG	64	-0.092	0.132	0.25	0.21	0.544	0.402	0.623	0.477	0.952	0.996	0.867	1.05	0.942	0.87	1.256	0.975	1.248
lIPG	65	-0.219	0.145	0.392	0.432	0.449	0.928	0.661	0.812	0.898	1.348	1.137	1.407	1.287	1.421	1.467	1.342	1.829
rIPG	66	-0.126	0.237	0.268	0.317	0.52	0.523	0.675	0.539	0.824	0.946	0.834	1.117	1.419	1.164	0.974	1.045	1.393
lSMG	67	-0.134	0.356	0.316	0.397	0.341	0.781	0.689	0.813	0.894	1.293	0.846	1.175	1.16	1.477	1.342	1.274	1.497
rSMG	68	-0.092	0.26	0.209	0.386	0.502	0.711	0.719	0.741	0.734	0.906	0.844	1.194	1.36	1.493	1.171	1.654	1.382
lANG	69	-0.135	0.156	0.324	0.261	0.582	0.541	0.624	0.486	0.853	1.06	0.994	0.823	0.978	0.936	1.089	1.283	1.57
rANG	70	-0.156	0.161	0.46	0.374	0.544	0.584	0.654	0.792	0.78	1.007	1.084	1.291	1.32	1.259	1.395	1.428	1.624
lPCUN	71	-0.25	0.077	0.239	0.347	0.539	0.895	0.721	0.869	0.91	0.951	1.081	1.308	1.426	1.412	1.481	1.649	1.834
rPCUN	72	-0.252	0.18	0.225	0.33	0.587	0.863	0.74	0.76	0.914	1.076	0.943	1.263	1.566	1.502	1.19	2.029	1.776
lPCL	73	-0.134	0.148	0.233	0.48	0.401	0.548	0.464	0.711	0.604	0.359	1.004	0.871	0.82	1.108	1.595	0.717	1.231
rPCL	74	-0.128	0.14	0.166	0.349	0.398	0.512	0.471	0.476	0.59	0.606	0.89	0.685	0.721	0.549	1.325	0.925	1.228
lCAU	75	-0.582	-0.228	-0.304	-0.008	-0.095	-0.292	-0.141	0.174	-0.008	0.146	-0.03	0.209	-0.04	0.658	0.262	0.107	0.537
rCAU	76	-0.6	-0.281	-0.373	-0.105	-0.172	-0.3	-0.325	0	-0.262	0.084	-0.199	-0.011	-0.192	0.438	-0.012	0.09	0.398
lPUT	77	-0.655	-0.444	-0.494	-0.273	-0.187	-0.314	-0.197	0.184	-0.331	-0.136	-0.49	0.093	-0.321	0.12	-0.064	-0.136	0.401
rPUT	78	-0.692	-0.493	-0.515	-0.164	-0.312	-0.295	-0.093	0.178	-0.193	-0.068	-0.335	0.176	-0.098	0.175	0.262	-0.075	0.518
lPAL	79	-0.693	-0.607	-0.488	-0.551	-0.865	-0.662	-0.677	-0.436	-0.963	-0.622	-1.224	-0.773	-0.869	-0.838	-0.401	-1.1	-0.705
rPAL	80	-0.76	-0.61	-0.495	-0.352	-0.75	-0.637	-0.48	-0.206	-0.837	-0.366	-0.859	-0.361	-0.67	-0.716	0.059	-0.731	-0.26
lHES	83	-0.075	0.323	0.514	0.53	0.572	0.71	0.644	0.718	1.032	1.132	1.092	1.247	1.1	1.302	0.988	1.472	1.591
rHES	84	-0.03	0.33	0.526	0.491	0.443	0.641	0.528	0.482	0.878	0.84	0.901	0.825	0.885	1.123	0.909	1.014	1.193
lSTG	85	-0.188	0.417	0.584	0.704	0.629	0.843	0.981	1.103	1.238	1.529	1.248	1.669	1.467	1.749	1.433	1.466	2.103
rSTG	86	-0.147	0.371	0.409	0.606	0.745	0.897	0.735	0.98	0.998	1.22	1.17	1.443	1.259	1.939	1.555	1.633	1.9
lTPOsup	87	-0.266	0.241	0.276	0.494	0.467	0.631	0.944	0.822	0.999	1.03	1.003	1.274	1.175	1.424	1.494	1.284	1.832
rTPOsup	88	-0.274	0.154	0.281	0.426	0.54	0.652	0.829	0.867	0.664	0.938	1.029	1.219	1.072	1.48	1.524	1.378	1.73
lMTG	89	-0.197	0.272	0.399	0.481	0.834	1.055	1.158	1.08	1.283	1.771	1.712	1.622	1.519	1.812	1.573	1.928	2.425
rMTG	90	-0.194	0.277	0.428	0.52	0.818	0.941	1.081	1.104	1.278	1.4	1.337	1.671	1.576	1.762	1.998	2.005	2.473
lTPOmid	91	-0.248	0.042	0.121	0.369	0.39	0.496	0.628	0.5	0.673	0.746	0.743	1.099	0.534	0.801	0.882	0.952	1.429
rTPOmid	92	-0.222	0.061	0.127	0.417	0.597	0.465	0.716	0.766	0.646	0.914	1.053	1.074	0.859	1.238	1.506	1.407	1.448
lITG	93	-0.218	0.22	0.38	0.54	0.819	0.916	0.8	0.86	1.274	1.433	1.268	1.516	1.241	1.315	1.322	1.445	2.097
rITG	94	-0.281	0.224	0.417	0.413	0.844	0.788	0.923	0.846	1.26	1.222	1.297	1.491	1.389	1.23	1.634	1.897	2.172
lCERCRU1	95	-0.205	-0.249	0.138	0.093	0.311	0.132	0.248	0.013	0.218	0.155	0.285	0.371	0.387	0.712	0.297	0.601	1.069
rCERCRU1	96	-0.271	-0.211	0.047	-0.123	0.199	0.198	0.22	0.048	0.146	0.17	0.255	0.311	0.286	0.539	0.25	0.443	1.028
lCERCRU2	97	-0.167	-0.146	-0.028	0.071	-0.008	0.033	0.179	0.304	0.161	0.077	0.036	0.36	0.473	0.839	0.207	0.57	0.75
rCERCRU2	98	-0.203	-0.12	-0.015	-0.003	0.071	0.146	-0.025	0.337	0.084	0.26	0.232	0.406	0.471	0.628	0.025	0.505	0.898
lCER3	99	-0.14	-0.035	0.046	-0.075	-0.109	-0.246	0.075	0.333	0.125	0.183	0.35	0.241	0.506	0.634	0.31	0.558	0.393
rCER3	100	-0.221	-0.113	0.092	-0.019	-0.02	-0.252	-0.192	-0.023	0.232	0.21	0.079	0.329	0.273	0.355	0.469	0.239	0.395
lCER4_5	101	-0.296	-0.087	0.006	-0.068	0.021	-0.019	-0.053	0.195	0.296	0.267	0.468	0.214	0.476	0.505	0.232	0.86	0.803
rCER4_5	102	-0.292	-0.198	0.088	-0.146	0.048	0.141	-0.238	0.077	0.452	0.23	0.525	0.307	0.369	0.518	0.722	0.877	0.848
lCER6	103	-0.295	-0.149	0.063	-0.02	0.242	0.251	0.069	0.138	0.515	0.24	0.483	0.471	0.615	0.724	0.588	0.832	1.11
rCER6	104	-0.346	-0.119	0.063	-0.06	0.088	0.276	0.112	0.121	0.493	0.325	0.505	0.476	0.5	0.705	0.749	0.989	1.107
lCER7b	105	-0.105	0.039	0.105	0.186	0.059	0.209	0.227	0.303	0.15	0.188	0.372	0.419	0.348	1.069	0.532	0.579	0.83
rCER7b	106	-0.074	-0.038	0.024	0.186	0.042	0.238	0.198	0.201	0.142	0.333	0.182	0.378	0.297	0.71	0.238	0.649	0.88
lCER8	107	-0.137	-0.04	0.088	0.095	0.146	0.135	0.103	0.214	0.237	0.423	0.236	0.376	0.477	1.154	0.578	0.656	0.898
rCER8	108	-0.136	-0.059	0.127	0.086	0.059	0.097	0.283	0.176	0.213	0.287	0.23	0.542	0.479	1.017	0.586	0.949	0.82
lCER9	109	-0.091	0	0.197	0.123	0.14	-0.034	0.139	0.103	0.365	0.326	0.149	0.575	0.51	0.161	0.857	0.729	0.643
rCER9	110	-0.112	-0.078	0.169	0.12	0.197	0.005	0.104	0.102	0.339	0.314	0.118	0.514	0.511	0.444	0.695	0.692	0.74
lCER10	111	-0.103	0.103	0.081	0.091	-0.034	-0.078	0.026	0.136	0.115	0.272	-0.142	0.04	0.207	0.353	0.02	0.264	0.439
rCER10	112	-0.094	0.127	0.134	0	0.051	0.087	0.125	0.029	0.091	0.062	-0.059	-0.02	0.16	0.834	0.026	0.128	0.603
VER1_2	113	-0.067	-0.139	-0.035	-0.102	0.109	-0.291	-0.099	-0.046	-0.35	-0.114	-0.179	-0.051	0.058	0.346	0.274	-0.131	0.171
VER3	114	-0.114	-0.113	0.034	0.018	-0.03	-0.332	-0.083	0.118	-0.254	-0.174	-0.314	0.346	0.368	0.427	0.269	0.033	0.29
VER4_5	115	-0.16	-0.19	-0.034	-0.072	-0.074	-0.128	-0.202	0.079	-0.111	-0.038	-0.177	-0.005	-0.006	0.416	-0.023	0.515	0.33
VER6	116	-0.186	-0.008	-0.198	0.029	0.064	-0.092	-0.033	0.065	0.122	-0.02	-0.002	0.158	0.213	0.727	0.334	0.398	0.461
VER7	117	-0.102	-0.033	0.036	0.04	0.184	-0.099	0.053	0.334	0.235	-0.031	-0.417	0.472	0.265	0.62	0.269	0.372	0.52
VER8	118	-0.157	-0.002	-0.062	0.109	0.089	0.285	0.102	0.3	0.246	0.21	0.185	0.253	0.334	0.863	0.829	0.139	0.522
VER9	119	-0.119	-0.142	0.111	0.058	0.123	0.067	0.05	-0.002	0.269	0.473	0.031	0.288	0.252	0.424	0.86	0.287	0.573
VER10	120	-0.042	-0.165	-0.018	-0.049	0.111	-0.145	0.077	-0.028	-0.111	0.147	-0.174	-0.006	0.309	0.201	0.498	0.024	0.394
ltAV	121	-0.01	0.146	0.222	0.26	0.184	0.48	0.394	0.271	0.332	0.644	0.621	0.675	0.744	0.447	0.832	0.424	0.879
rtAV	122	-0.048	0.115	0.329	0.471	0.304	0.449	0.394	0.439	0.757	0.558	0.57	0.456	0.861	0.557	0.944	0.788	0.981
ltLP	123	-0.116	-0.017	0.24	0.397	0.301	0.476	0.404	0.459	0.733	0.274	0.571	0.661	0.795	0.495	1.277	0.519	1.084
rtLP	124	-0.108	-0.039	0.232	0.488	0.266	0.617	0.331	0.533	0.727	0.598	0.438	0.915	0.903	0.613	1.338	0.665	1.283
ltVA	125	0.012	0.042	0.362	0.256	0.169	0.223	0.133	0.473	0.997	0.057	0.535	0.171	0.807	0.357	1.092	-0.289	1.054
rtVA	126	-0.029	0.069	0.216	0.384	-0.157	0.299	0.049	0.489	0.813	0.148	0.741	0.511	0.685	0.092	0.62	0.57	0.956
ltVL	127	-0.1	0.04	0.279	0.452	0.172	0.31	0.316	0.449	0.883	0.446	0.703	0.753	1.047	0.403	1.217	0.676	1.362
rtVL	128	-0.063	-0.036	0.292	0.446	-0.003	0.449	0.246	0.495	1.087	0.514	0.617	0.758	1.11	0.401	0.994	0.525	1.184
ltVPL	129	-0.148	-0.134	0.108	0.342	0.021	0.231	0.235	0.247	0.636	0.356	0.433	0.474	0.887	0.196	1.079	0.475	0.784
rtVPL	130	-0.091	-0.186	0.046	0.084	-0.159	0.219	-0.08	0.09	0.393	0.176	0.31	0.347	0.678	-0.19	0.582	0.216	0.542
ltIL	131	-0.115	-0.101	0.127	0.322	0.234	0.318	0.376	0.393	0.833	0.307	0.714	0.806	0.911	0.635	0.84	0.304	1.022
rtIL	132	-0.179	-0.131	0.132	0.342	0.094	0.396	0.244	0.263	0.795	0.389	0.478	0.814	0.894	0.438	0.876	0.07	0.988
ltMDm	135	-0.117	0.086	0.214	0.512	0.429	0.531	0.646	0.77	1.154	0.869	0.946	1.168	1.387	1.012	1.579	1.149	1.691
rtMDm	136	-0.127	0.044	0.273	0.412	0.261	0.558	0.635	0.615	1.091	0.843	0.918	1.07	1.46	0.81	1.566	0.998	1.649
ltMDl	137	-0.097	0.031	0.217	0.437	0.332	0.406	0.335	0.557	1.097	0.82	0.71	0.871	1.116	0.598	1.342	0.693	1.379
rtMDl	138	-0.081	-0.059	0.174	0.382	0.162	0.385	0.376	0.455	0.982	0.653	0.615	0.816	1.1	0.426	1.117	0.665	1.147
ltLGN	139	-0.123	-0.193	0.141	0.228	0.184	-0.182	0.099	0.291	0.363	0.076	0.316	-0.252	0.21	-0.041	0.332	0.433	0.305
rtLGN	140	-0.109	-0.184	0.047	0.21	0.08	0.121	0.024	0.229	0.398	0.257	0.198	0.123	0.41	0.189	0.636	0.226	0.411
ltMGN	141	-0.145	-0.011	0.138	-0.112	-0.004	-0.06	0.153	0.098	0.358	0.094	0.292	0.056	0.392	0.292	0.061	0.052	0.249
rtMGN	142	-0.118	0.072	0.09	0.147	-0.067	0.107	0.127	-0.074	0.462	0.128	0.215	-0.093	0.255	0.242	0.068	-0.047	0.25
ltPuA	143	-0.199	-0.078	0.004	0.243	0.198	0	0.123	0.503	0.48	0.266	0.489	0.485	0.727	0.634	0.634	0.595	0.629
rtPuA	144	-0.202	-0.102	0.015	0.177	0.107	0.167	-0.011	0.516	0.42	0.425	0.406	0.494	0.725	0.469	0.684	0.325	0.675
ltPuM	145	-0.244	-0.13	0.092	0.397	0.198	0.227	0.299	0.655	0.815	0.618	0.655	0.823	1.091	0.688	1.528	0.9	1.168
rtPuM	146	-0.243	-0.187	0.033	0.324	0.14	0.349	0.14	0.546	0.709	0.618	0.463	0.75	0.996	0.805	1.603	0.778	1.235
ltPuL	147	-0.188	-0.116	0.164	0.415	0.154	0.351	0.221	0.503	0.871	0.683	0.634	0.802	1.202	0.726	1.383	0.812	1.241
rtPuL	148	-0.122	-0.173	0.052	0.382	0.135	0.378	0.214	0.423	0.725	0.656	0.318	0.658	0.967	0.665	1.382	0.647	1.067
ltPuI	149	-0.056	-0.074	0.252	0.245	-0.085	0.323	0.122	0.347	0.489	0.144	0.457	0.287	0.836	0.32	1.131	0.202	0.679
rtPuI	150	-0.022	-0.116	0.12	0.198	-0.126	0.188	-0.183	0.207	0.269	-0.019	0.192	-0.013	0.446	0.168	0.462	-0.103	0.477
lACCsub	151	-0.118	0.292	0.445	0.587	0.653	0.491	0.756	0.584	0.639	1.032	0.926	0.781	0.937	0.933	1.262	1.072	1.413
rACCsub	152	-0.151	0.148	0.396	0.414	0.5	0.25	0.695	0.544	0.347	0.676	0.723	0.575	0.679	0.332	0.882	0.741	1.056
lACCpre	153	-0.098	0.396	0.557	0.721	0.872	0.901	1.17	0.811	0.895	1.14	1.163	1.281	1.496	1.821	1.63	1.836	1.962
rACCpre	154	-0.115	0.375	0.544	0.718	0.924	0.893	1.089	1.021	0.739	1.196	1.227	1.218	1.236	1.668	1.489	1.555	1.876
lACCsup	155	-0.15	0.381	0.489	0.679	0.692	0.766	0.946	0.921	0.842	0.916	0.963	0.988	1.51	1.548	1.187	1.36	1.813
rACCsup	156	-0.137	0.165	0.415	0.487	0.523	0.599	0.775	0.727	0.344	0.676	0.779	0.603	0.679	1.167	0.453	0.678	1.265
lNacc	157	-0.488	-0.072	-0.027	0.109	0.187	0.158	0.101	0.234	0.211	0.367	0.385	0.343	0.631	0.469	0.338	0.296	0.887
rNacc	158	-0.489	-0.18	-0.159	0.069	0.137	0.062	0.019	0.254	0.078	0.407	0.336	0.409	0.735	0.566	0.079	0.381	0.783

## Sheet: panel-b-EUR-trajectory II
Name	Id_Atlas	T0	T1	T2	T3	T4	T5	T6	T7	T8	T9	T10	T11	T12	T13	T14	T15	T16
lPreCG	1	-0.648	-0.269	0.073	0.16	0.188	0.067	0.205	0.179	0.147	0.262	0.505	0.313	0.999	0.779	0.487	0.831	1.563
rPreCG	2	-0.689	-0.335	0.149	0.101	0.044	-0.017	0.27	0.155	0.144	0.587	0.657	0.445	0.621	1.136	-0.101	0.976	1.586
lSFG	3	-0.725	-0.221	0.042	0.365	0.23	0.371	0.33	0.239	0.345	0.869	0.805	1.064	0.952	1.12	1.124	1.28	1.799
rSFG	4	-0.753	-0.205	-0.088	0.242	0.286	0.424	0.568	0.541	0.432	0.609	0.493	1.06	0.917	0.882	1.211	1.388	1.732
lMFG	5	-0.765	-0.193	-0.029	0.115	0.476	0.402	0.537	0.148	0.338	0.244	1.107	0.863	0.881	0.837	1.482	1.38	1.607
rMFG	6	-0.752	-0.188	-0.055	0.17	0.194	0.398	0.322	0.332	0.38	0.157	0.876	0.665	0.817	0.68	1.381	1.091	1.659
lIFGoperc	7	-0.591	-0.06	0.061	0.011	0.238	0.411	0.152	0.475	0.702	0.33	0.785	0.64	1.049	1.131	1.051	1.117	1.264
rIFGoperc	8	-0.488	-0.108	-0.014	-0.044	0.311	0.178	0.235	0.53	0.25	-0.178	0.319	0.451	0.67	0.625	1.264	0.665	0.806
lIFGtriang	9	-0.646	-0.122	-0.014	0.189	0.248	0.07	0.242	0.465	0.658	0.523	0.65	0.966	0.819	1.19	1.448	1.305	1.458
rIFGtriang	10	-0.733	-0.03	0.047	0.107	0.35	0.43	0.314	0.372	0.314	0.14	0.942	0.455	0.978	1.126	1.356	1.219	1.442
lIFGorb	11	-0.651	0.126	0.215	-0.051	0.219	0.804	0.616	0.11	0.492	0.569	0.474	0.713	0.548	1.083	1.254	1.24	1.343
rIFGorb	12	-0.65	-0.043	-0.114	0.204	0.701	0.104	0.427	0.225	0.297	0.656	0.347	0.598	0.516	1.182	1.031	1.275	1.309
lROL	13	-0.489	-0.023	0.014	-0.01	0.14	0.157	0.225	0.388	0.504	0.949	0.698	0.355	0.659	0.961	0.375	1.084	1.369
rROL	14	-0.47	-0.11	-0.032	0.06	0.236	0.44	0.11	0.657	0.337	1.042	0.351	0.302	0.867	0.582	1.674	0.936	1.469
lSMA	15	-0.72	-0.234	0.077	0.316	0.172	0.253	0.43	0.162	0.352	0.157	0.634	0.722	0.923	0.699	0.471	0.93	1.455
rSMA	16	-0.706	-0.217	0.034	0.115	0.028	0.452	0.333	0.271	0.346	-0.054	0.508	0.802	0.794	0.731	0.387	0.514	1.495
lOLF	17	-0.39	0.14	0.006	0.295	0.421	0.706	0.615	0.904	0.543	0.772	0.934	1.303	1.011	1.12	2.016	1.546	1.807
rOLF	18	-0.454	0.079	0.07	0.158	0.27	0.574	0.456	0.487	0.537	0.305	0.59	1.34	0.658	0.55	1.515	1.372	1.634
lSFGmedial	19	-0.681	-0.1	0.2	0.222	0.485	0.596	0.419	0.502	0.685	0.579	0.688	1.113	0.988	1.252	0.947	1.091	1.804
rSFGmedial	20	-0.681	-0.199	0.157	0.071	0.127	0.58	0.238	0.381	0.501	0.324	0.235	1.319	0.733	0.869	1.092	0.568	1.224
lPFCventmed	21	-0.512	0.116	0.26	0.211	0.455	0.713	0.513	0.67	0.733	0.501	0.871	1.045	0.591	1.137	1.393	1.23	1.254
rPFCventmed	22	-0.553	0.038	0.089	0.229	0.495	0.563	0.588	0.74	0.655	0.537	0.836	1.062	0.837	0.958	1.16	1.156	1.239
lREC	23	-0.513	0.156	0.2	0.154	0.416	0.583	0.577	0.591	0.361	0.526	0.832	0.925	0.649	1.195	1.652	1.495	1.452
rREC	24	-0.46	0.162	0.064	0.139	0.705	0.489	0.408	0.418	0.534	0.337	1.187	0.971	0.969	0.964	1.492	1.581	1.425
lOFCmed	25	-0.553	-0.092	0.036	-0.064	0.659	0.533	0.248	0.23	0.373	0.325	0.554	0.574	0.769	1.041	1.657	0.94	1.161
rOFCmed	26	-0.599	-0.112	0.325	-0.075	0.72	0.558	0.445	0.377	0.354	0.379	0.507	0.728	0.809	0.606	1.083	1.192	1.085
lOFCant	27	-0.626	-0.216	0.178	-0.15	0.664	0.51	0.604	0.322	0.063	0.378	0.584	0.443	0.198	0.458	0.746	0.683	1.111
rOFCant	28	-0.579	-0.124	0.234	-0.033	0.655	0.5	0.467	0.182	0.295	0.477	0.12	0.606	0.511	0.839	1.002	0.81	1.064
lOFCpost	29	-0.491	0.069	0.349	0.02	0.121	0.721	0.761	0.097	0.321	0.357	0.572	0.719	0.286	0.907	1.559	0.743	1.214
rOFCpost	30	-0.438	-0.043	0.424	-0.012	0.535	0.303	0.976	0.437	0.478	0.874	0.285	0.906	0.373	0.795	0.848	0.894	1.066
lOFClat	31	-0.56	-0.126	0.158	0.054	0.423	0.259	0.306	0.178	0.338	0.398	0.02	0.82	-0.073	0.659	1.413	0.671	0.962
rOFClat	32	-0.491	-0.198	0.047	0.098	0.281	0.226	0.449	0.123	-0.003	0.129	-0.036	0.405	0.017	0.6	1.02	0.805	0.695
lINS	33	-0.506	0.27	0.062	0.464	0.585	0.475	1.079	0.814	1.254	1.202	1.234	0.856	1.267	1.678	1.602	1.912	2.134
rINS	34	-0.469	0.231	0.116	0.468	0.55	0.582	1.17	1.123	1.194	1.4	1.105	1.134	1.258	1.606	1.915	2.107	2.272
lMCC	37	-0.632	0.044	0.108	0.347	0.328	0.687	0.49	0.621	0.96	0.083	0.956	0.754	0.979	1.095	0.966	0.998	1.636
rMCC	38	-0.604	-0.067	0.034	0.435	0.219	0.467	0.342	0.605	0.648	0.06	0.826	0.613	1.05	1.165	1.366	0.849	1.593
lPCC	39	-0.315	-0.115	0.144	0.09	0.054	0.454	0.244	0.238	0.295	0.105	0.313	0.512	0.326	0.818	0.675	0.951	1.26
rPCC	40	-0.241	-0.087	0.127	-0.048	0.008	0.242	-0.01	0.309	0.364	0.613	0.532	0.291	0.7	0.939	0.522	0.733	1.162
lHIP	41	0.249	1.148	1.019	1.125	1.03	1.229	1.309	1.304	1.324	1.562	1.896	1.632	1.458	1.439	1.976	1.85	2.072
rHIP	42	0.272	1.231	0.868	1.02	1.114	0.987	1.207	1.208	1.368	1.214	1.508	1.629	1.523	1.643	1.554	1.751	2.032
lPHG	43	-0.077	0.574	0.952	1.187	0.833	0.944	1.018	1.169	1.007	1.206	1.058	1.267	0.974	1.129	1.291	1.416	1.12
rPHG	44	-0.054	0.473	1	0.955	0.906	0.931	0.899	0.964	1.077	1.02	0.848	1.139	1.231	1.196	1.394	1.011	1.242
lAMYG	45	0.094	0.957	1.282	1.103	1.052	1.556	1.111	1.119	1.202	1.634	1.859	1.663	1.202	1.184	1.666	1.414	1.69
rAMYG	46	0.066	0.923	1.253	1.179	1.075	1.327	1	1.226	1.337	1.478	1.515	1.425	1.326	1.209	1.773	1.403	1.82
lCAL	47	-0.234	0.064	0.169	0.111	0.294	0.306	0.2	0.213	0.439	0.143	0.663	0.647	0.224	0.447	0.263	0.707	0.898
rCAL	48	-0.25	0.096	0.115	0.155	0.232	0.45	0.173	0.251	0.381	0.312	0.559	0.33	0.305	0.527	0.125	0.522	0.846
lCUN	49	-0.373	0.026	0.233	0.034	0.345	-0.064	0.332	0.646	0.391	0.373	0.603	0.762	0.526	0.508	0.63	0.351	1.034
rCUN	50	-0.484	-0.087	0.183	-0.108	0.193	0.052	0.146	0.337	0.289	0.206	0.637	0.449	0.316	0.573	0.241	-0.012	1.087
lLING	51	-0.289	0.105	0.384	0.686	0.84	0.274	0.52	0.661	0.504	0.483	0.749	0.899	0.776	0.924	0.732	0.537	1.215
rLING	52	-0.23	0.131	0.325	0.454	0.837	0.253	0.355	0.681	0.636	0.632	0.866	1.143	0.84	1.115	1	0.655	1.271
lSOG	53	-0.32	-0.111	0.131	0.08	0.058	-0.227	0.039	0.255	0.343	0.47	0.708	0.624	0.537	0.362	0.01	-0.043	0.74
rSOG	54	-0.244	-0.001	0.036	-0.173	0.076	0.411	0.493	0.385	0.287	-0.13	0.599	0.853	-0.005	0.418	0.685	0.057	0.777
lMOG	55	-0.421	-0.105	0.234	0.176	0.322	0.508	0.288	0.844	0.8	0.274	0.604	0.762	0.288	0.661	0.792	0.71	1.305
rMOG	56	-0.277	0.016	0.273	0.148	0.393	0.697	0.35	0.737	0.546	0.866	0.535	1.114	0.022	0.567	0.788	0.387	1.275
lIOG	57	-0.297	0.029	0.101	0.048	0.325	0.211	0.151	0.402	0.593	0.802	0.291	0.444	0.417	0.435	0.275	0.841	1.058
rIOG	58	-0.227	-0.052	0.194	0.088	0.281	0.501	0.259	0.51	0.486	0.337	0.371	0.544	0.145	0.151	0.892	0.282	0.765
lFFG	59	-0.31	0.153	0.597	0.932	0.813	0.827	0.891	1.081	1.112	0.99	0.777	1.559	1.242	1.27	1.242	1.382	1.651
rFFG	60	-0.359	0.027	0.56	0.577	1.07	0.709	0.501	0.851	0.734	1.06	0.622	1.367	1.361	1.149	0.684	1.011	1.585
lPoCG	61	-0.481	-0.202	0.092	0.194	0.067	0.169	0.263	0.397	0.275	0.484	0.787	0.321	1.047	0.628	0.067	0.535	1.284
rPoCG	62	-0.444	-0.282	0.27	0.223	0.104	0.105	0.495	0.498	0.313	0.594	0.468	0.716	0.727	0.563	0.117	0.44	1.209
lSPG	63	-0.445	-0.158	0.213	0.136	0.181	0.332	0.28	0.059	0.109	0.553	0.439	0.399	0.365	0.154	0.034	0.828	0.874
rSPG	64	-0.364	-0.198	0.083	0.106	0.134	0.201	0.138	-0.063	-0.001	0.639	0.647	0.2	0.515	0.34	0.848	0.548	0.878
lIPG	65	-0.429	-0.124	0.439	0.042	0.227	0.304	0.442	0.497	0.526	0.805	0.56	1.136	1.018	0.795	0.673	1.154	1.206
rIPG	66	-0.424	-0.15	0.3	0.183	0.287	0.38	0.263	0.608	0.371	1.001	0.556	0.458	0.936	0.565	0.751	0.843	1.003
lSMG	67	-0.385	0.006	0.164	0.085	0.385	0.225	0.03	0.395	0.553	0.602	0.438	0.769	0.645	0.342	0.99	1.029	1.128
rSMG	68	-0.368	0.039	0.037	-0.06	0.051	0.045	0.368	0.466	0.409	1.153	0.39	0.473	0.987	0.62	0.961	0.821	1.053
lANG	69	-0.356	-0.092	0.265	0.274	0.256	0.509	0.454	0.65	0.807	0.421	0.581	0.736	0.731	0.324	0.966	0.962	1.176
rANG	70	-0.366	-0.153	0.308	0.304	0.328	0.522	0.228	0.511	0.769	0.915	0.439	0.608	0.884	0.909	1.154	0.813	1.151
lPCUN	71	-0.668	-0.157	0.113	0.166	0.237	0.36	0.381	0.135	0.298	0.152	0.638	0.06	0.325	0.552	0.436	0.56	1.175
rPCUN	72	-0.634	-0.086	0.101	0.243	0.198	0.328	-0.038	0.098	0.332	0.436	0.581	0.141	0.487	0.652	0.926	0.513	1.222
lPCL	73	-0.636	-0.357	0.019	0.004	-0.115	0.219	-0.19	-0.12	0.032	-0.476	0.569	0.406	0.847	0.392	-0.567	0.289	0.954
rPCL	74	-0.431	-0.183	0.142	0.266	-0.08	0.436	-0.12	-0.02	0.069	-0.074	0.399	0.303	0.253	0.486	-0.077	-0.005	0.822
lCAU	75	-0.094	0.224	0.157	0.273	0.601	0.589	1.164	1.269	1.255	1.462	0.938	1.393	1.541	1.782	1.216	0.95	1.691
rCAU	76	-0.189	0.019	0.062	0.221	0.538	0.603	0.91	1.093	1.099	1.312	0.54	1.195	1.338	1.794	1.427	0.947	1.602
lPUT	77	-0.27	-0.25	-0.036	-0.063	0.19	0.262	0.901	0.498	0.564	0.913	0.729	1.127	0.91	1.169	1.629	1.422	1.732
rPUT	78	-0.285	-0.295	0.021	-0.011	0.208	0.068	0.823	0.562	0.6	0.947	0.718	1.031	0.94	1.103	1.454	1.314	1.608
lPAL	79	-0.55	-0.57	-0.407	-0.719	-0.279	-0.473	-0.101	-0.251	-0.112	0.319	0.129	0.046	0.035	0.156	-0.62	0.131	0.062
rPAL	80	-0.528	-0.459	-0.317	-0.589	-0.196	-0.74	0.043	-0.036	0.245	0.802	0.326	0.03	0.133	0.374	0.395	0.534	0.713
lHES	83	-0.378	0.036	0.143	0.029	0.336	-0.149	0.219	0.347	0.26	0.875	0.932	0.578	0.335	0.478	0.039	0.937	1.236
rHES	84	-0.299	0.007	-0.05	-0.137	0.13	0.518	0.466	0.345	0.051	0.968	0.576	-0.053	0.188	0.456	0.679	0.84	0.973
lSTG	85	-0.524	0.079	0.25	0.103	0.488	0.561	0.249	0.784	0.595	1.096	0.77	0.766	0.944	0.971	0.938	1.525	1.639
rSTG	86	-0.472	-0.055	0.261	0.173	0.236	0.53	0.767	0.927	0.707	1.145	0.516	0.638	1.024	0.849	0.978	1.21	1.563
lTPOsup	87	-0.147	0.358	0.639	0.504	0.711	0.841	0.483	0.704	0.718	0.966	0.801	1.298	1.005	1.082	0.457	1.467	1.525
rTPOsup	88	-0.3	0.317	0.601	0.662	0.376	0.902	0.542	0.886	0.723	0.879	0.473	0.982	1.214	0.995	0.366	1.096	1.547
lMTG	89	-0.336	-0.018	0.442	0.542	0.488	0.896	0.98	1.124	0.934	1.136	0.985	1.431	1.09	1.172	1.489	1.602	1.813
rMTG	90	-0.431	0.058	0.441	0.399	0.629	0.833	0.582	0.891	0.979	1.164	0.821	1.44	1.188	1.006	1.174	1.7	1.757
lTPOmid	91	-0.121	0.213	0.405	0.331	0.336	0.649	0.145	0.341	0.197	0.769	0.447	0.767	0.53	0.753	0.019	1.204	0.86
rTPOmid	92	-0.164	0.151	0.56	0.429	0.45	0.782	0.304	0.508	0.289	0.976	0.311	0.787	1.063	1.073	0.084	1.029	1.091
lITG	93	-0.324	0.02	0.282	0.358	0.489	0.712	0.456	0.438	0.57	1.279	0.76	1.333	1.011	0.962	0.335	1.339	1.493
rITG	94	-0.376	0.022	0.424	0.285	0.683	0.494	0.39	0.76	0.605	1.248	0.872	1.316	1.228	1.051	0.605	1.563	1.609
lCERCRU1	95	0.023	-0.057	0.549	1.058	1.055	0.439	0.736	1.022	0.47	0.69	0.633	0.304	0.68	0.785	0.683	0.642	1.01
rCERCRU1	96	-0.025	0.02	0.473	1.026	0.979	0.3	0.519	0.899	0.239	0.554	0.681	0.036	0.609	0.856	0.411	0.303	0.736
lCERCRU2	97	0.168	0.131	0.692	1.215	1.19	0.403	0.954	0.769	0.577	0.699	0.633	0.879	0.664	0.48	0.889	0.979	1.069
rCERCRU2	98	0.141	0.146	0.593	1.241	1.117	0.422	0.731	0.821	0.57	0.56	0.609	0.49	0.563	0.832	0.779	0.736	0.962
lCER3	99	0.046	0.146	-0.05	0.502	0.414	0.12	0.404	0.255	0.364	-0.346	0.348	0.714	0.373	0.791	0.144	0.054	0.611
rCER3	100	0.023	0.126	-0.163	0.663	0.545	0.36	0.367	0.394	0.341	0.067	0.788	0.584	0.257	0.497	0.965	0.156	0.612
lCER4_5	101	-0.123	0.14	0.057	0.88	0.704	0.52	0.616	0.421	0.319	-0.04	0.799	0.616	0.514	0.593	1.037	0.351	1.094
rCER4_5	102	-0.135	0.131	0.099	0.814	0.668	0.458	0.47	0.762	0.257	-0.113	1.001	0.539	0.481	0.251	0.971	0.429	0.972
lCER6	103	-0.105	0.098	0.515	0.999	0.898	0.429	0.714	1.002	0.506	0.053	0.824	0.605	0.64	0.491	1.256	0.552	1.015
rCER6	104	-0.106	0.097	0.4	1.01	0.886	0.237	0.66	1.001	0.238	0.389	0.92	0.809	0.719	0.43	1.127	0.409	0.891
lCER7b	105	0.169	0.259	0.62	1.011	1.326	0.466	1.022	0.806	0.418	0.688	0.71	0.634	0.778	0.452	0.716	1.178	1.103
rCER7b	106	0.182	0.253	0.576	1.176	1.014	0.588	0.855	0.795	0.688	0.701	0.466	0.843	0.452	0.879	0.432	0.816	0.89
lCER8	107	0.102	0.112	0.512	1.131	1.074	0.472	0.945	0.824	0.359	0.668	0.807	0.755	0.625	0.37	0.951	1.214	1.181
rCER8	108	0.159	0.218	0.499	1.095	1.106	0.414	1.067	0.89	0.484	0.778	0.828	0.765	0.702	0.467	1.166	1.088	0.814
lCER9	109	0.117	0.095	0.287	0.804	0.582	0.205	0.756	0.822	0.519	0.31	0.643	0.616	0.546	0.262	1.036	0.383	0.933
rCER9	110	0.125	0.097	0.406	0.72	0.561	-0.036	0.601	0.758	0.315	0.311	0.876	0.593	0.669	0.198	1.26	0.602	0.792
lCER10	111	0.095	0.257	0.251	0.512	0.754	0.078	0.963	0.631	-0.101	0.34	0.18	0.159	0.349	0.436	0.554	0.142	0.761
rCER10	112	0.109	0.212	0.274	0.655	0.667	0.121	0.848	0.795	-0.103	0.318	0.315	0.43	0.295	0.777	0.757	0.199	0.751
VER1_2	113	0.121	-0.059	-0.107	0.244	0.087	-0.13	0.129	0.287	0.188	-0.273	0.277	-0.05	-0.013	0.503	0.516	0.037	0.384
VER3	114	0.146	0.062	-0.003	0.458	0.285	-0.035	0.434	0.206	0.225	0.145	0.635	0.439	0.006	0.695	0.736	0.216	0.661
VER4_5	115	0.077	-0.013	0.215	0.735	0.602	0.295	0.602	0.048	0.329	0.262	0.636	-0.156	0.271	0.216	1.113	0.214	0.77
VER6	116	0.044	-0.096	0.377	0.889	0.683	0.197	0.716	0.263	0.336	0.659	0.812	0.119	-0.091	0.315	1.018	0.934	0.885
VER7	117	0.089	0.049	0.421	0.749	0.693	0.267	0.757	0.196	0.155	0.299	0.623	0.439	0.503	0.247	1.194	0.434	0.797
VER8	118	0.127	0.118	0.538	0.804	0.568	0.292	0.771	0.882	0.156	0.242	0.875	0.888	0.386	0.106	1.473	0.808	0.862
VER9	119	0.084	0.129	0.336	0.726	0.489	0.038	0.58	0.846	0.494	0.266	0.849	0.635	0.116	0.092	1.121	0.788	0.865
VER10	120	0.061	0.118	0.118	0.619	0.577	0.062	0.665	0.539	0.316	0.039	0.596	0.041	0.256	-0.173	0.742	0.061	0.554
ltAV	121	-0.082	0.132	0.184	0.185	0.536	0.648	0.341	0.605	0.618	0.703	0.48	0.258	0.352	0.887	0.549	0.892	0.699
rtAV	122	-0.077	0.084	0.265	0.322	0.683	0.431	0.676	0.629	0.849	0.418	0.83	0.237	0.558	1.091	0.642	1.067	0.847
ltLP	123	-0.18	0.309	0.182	0.129	0.495	0.687	0.668	0.531	0.516	0.821	0.733	0.446	0.639	0.85	0.724	1.14	1.121
rtLP	124	-0.214	0.167	0.136	0.356	0.484	0.658	0.846	0.288	0.937	0.398	0.997	0.57	0.676	0.754	0.075	0.805	1.29
ltVA	125	-0.164	0.152	-0.022	0.224	0.624	0.302	0.474	0.397	0.327	0.205	1.047	0.886	0.383	0.959	1.515	1.052	1.196
rtVA	126	-0.218	0.105	0.12	0.106	0.47	0.581	0.464	0.031	-0.025	-0.085	0.782	0.437	0.806	1.062	0.532	0.628	1.031
ltVL	127	-0.257	0.101	0.342	0.286	0.751	0.972	0.51	0.445	0.873	0.781	1.14	0.814	0.89	1.029	0.977	1.076	1.524
rtVL	128	-0.243	0.084	0.207	0.292	0.569	0.688	0.525	0.344	0.993	0.505	0.998	0.874	0.822	0.998	1.098	1.168	1.439
ltVPL	129	-0.208	0.04	0.1	-0.187	0.339	0.471	0.159	0.401	0.471	0.891	0.895	0.599	0.537	0.551	0.215	0.901	1.048
rtVPL	130	-0.175	-0.009	0.057	-0.177	0.098	0.449	-0.075	0.127	0.361	0.412	0.523	0.575	0.648	0.433	-0.169	0.544	0.811
ltIL	131	-0.201	0.212	0.053	0.168	0.531	0.738	0.453	0.485	0.403	1.24	0.978	0.83	0.484	0.619	0.857	0.995	0.986
rtIL	132	-0.173	0.164	0.06	0.171	0.449	0.552	0.065	0.414	0.675	0.615	0.732	0.662	0.39	0.827	0.322	0.861	1.025
ltMDm	135	-0.13	0.315	0.383	0.385	0.977	1.083	0.714	1.012	1.223	1.335	1.528	1.055	1.131	1.486	1.316	2.119	1.796
rtMDm	136	-0.117	0.312	0.325	0.434	0.912	1.118	0.825	1.092	1.446	0.982	1.392	1.005	1.201	1.378	1.02	1.966	1.773
ltMDl	137	-0.182	0.232	0.358	0.233	0.738	0.888	0.565	0.953	0.961	1.342	1.227	0.708	1.001	1.001	0.908	1.382	1.56
rtMDl	138	-0.156	0.243	0.292	0.27	0.588	0.744	0.504	0.425	1.011	0.873	0.851	0.661	0.776	1.038	0.489	1.223	1.255
ltLGN	139	-0.108	0.18	-0.019	-0.403	0.199	0.733	0.116	0.258	-0.017	0.07	0.424	0.172	0.338	-0.239	-0.423	0.635	0.678
rtLGN	140	-0.102	0.062	0.071	-0.111	0.099	0.269	0.178	0.315	0.34	0.103	0.514	0.269	0.278	0.086	0.172	0.903	0.765
ltMGN	141	-0.183	0.115	0.052	-0.337	0.163	0.148	0.057	0.627	0.12	0.125	0.321	0.242	0.55	-0.29	-0.504	-0.059	0.236
rtMGN	142	-0.171	0.216	-0.105	-0.37	-0.072	-0.088	-0.031	0.347	0.298	0.591	0.264	0.14	0.324	-0.4	-0.162	-0.007	0.188
ltPuA	143	-0.119	0.25	0.278	0.036	0.337	0.431	0.311	0.662	0.43	0.454	0.579	0.402	0.684	0.166	0.048	0.981	1.171
rtPuA	144	-0.024	0.213	0.036	-0.225	0.292	0.274	0.083	0.289	0.423	0.572	0.481	0.663	0.466	0.096	-0.045	0.565	1.124
ltPuM	145	-0.109	0.269	0.193	0.163	0.531	0.721	0.359	0.808	0.582	0.973	1.063	0.844	1.096	0.819	0.945	1.812	1.779
rtPuM	146	-0.048	0.303	0.142	0.166	0.485	0.914	0.364	0.749	0.792	0.828	0.951	0.988	0.83	0.639	0.831	1.615	1.65
ltPuL	147	-0.123	0.23	0.268	0.216	0.566	0.611	0.378	0.67	0.661	1.31	1.102	0.749	0.979	0.737	0.665	1.776	1.545
rtPuL	148	-0.124	0.22	0.158	0.139	0.512	0.639	0.309	0.626	0.801	1.112	0.937	0.586	0.819	0.626	0.913	1.473	1.362
ltPuI	149	-0.147	0.031	0.109	0.071	0.203	0.487	0.029	0.431	0.069	0.8	0.599	0.367	0.651	0.362	0.288	0.848	1.03
rtPuI	150	0.021	-0.09	0.122	0.069	0.059	0.138	0.155	0.039	0.177	0.024	0.372	-0.135	0.315	0.248	0.049	0.137	0.434
lACCsub	151	-0.445	-0.069	-0.001	0.003	0.254	0.744	0.241	0.538	0.496	0.378	0.752	0.815	0.698	0.485	0.986	1.037	1.049
rACCsub	152	-0.387	-0.115	-0.139	-0.141	0.53	0.45	-0.033	0.199	0.169	0.231	0.396	0.535	0.338	0.016	0.549	0.554	0.794
lACCpre	153	-0.596	0.06	0.003	0.313	0.358	0.715	0.287	0.625	0.718	0.473	0.841	1.08	1.332	0.945	1.511	1.702	1.664
rACCpre	154	-0.567	0.074	0.065	0.218	0.382	0.839	0.253	0.53	0.608	0.567	0.763	1.007	1.114	0.518	1.137	1.177	1.543
lACCsup	155	-0.446	0.077	-0.073	0.506	0.317	0.475	0.224	0.672	0.871	0.684	0.908	0.787	1.063	0.952	0.796	1.522	1.334
rACCsup	156	-0.291	0.009	-0.075	0.349	0.266	0.016	0.133	0.135	0.372	0.243	0.66	0.231	0.837	0.312	0.412	1.145	1.079
lNacc	157	-0.229	0.231	0.155	0.578	0.642	1.004	1.025	1.049	1.325	1.33	1.02	1.245	1.451	1.386	1.894	1.48	1.808
rNacc	158	-0.189	0.217	0.154	0.503	0.486	0.766	1.069	0.945	1.286	1.382	0.889	1.267	1.489	1.131	0.872	1.553	1.819

## Sheet: panel-c-trajectory I
	EAS	EUR	China	Japan	Europe	North America	Cross-ancestry
EAS	0	0.947641	0.963671	0.940724	0.959353	0.8992	0.977386
EUR	0.947641	0	0.949931	0.910481	0.96302	0.945261	0.973238
China	0.963671	0.949931	0	0.917166	0.947605	0.913329	0.961175
Japan	0.940724	0.910481	0.917166	0	0.918282	0.850742	0.942975
Europe	0.959353	0.96302	0.947605	0.918282	0	0.915189	0.974972
North America	0.8992	0.945261	0.913329	0.850742	0.915189	0	0.919497
Cross-ancestry	0.977386	0.973238	0.961175	0.942975	0.974972	0.919497	0

## Sheet: panel-c-trajectory II
	EAS	EUR	China	Japan	Europe	North America	Cross-ancestry
EAS	0	0.84169	0.947293	0.756664	0.751214	0.824437	0.904587
EUR	0.84169	0	0.833788	0.788203	0.805323	0.813279	0.925371
China	0.947293	0.833788	0	0.717904	0.713745	0.808007	0.868692
Japan	0.756664	0.788203	0.717904	0	0.700682	0.776285	0.790652
Europe	0.751214	0.805323	0.713745	0.700682	0	0.703304	0.822662
North America	0.824437	0.813279	0.808007	0.776285	0.703304	0	0.794448
Cross-ancestry	0.904587	0.925371	0.868692	0.790652	0.822662	0.794448	0
