# Supplementary material for: Neurostructural subgroup in 4291 individuals with schizophrenia identified using the subtype and stage inference algorithm
Source: Nat Commun. 2024 Jul 17;15:5996. doi: 10.1038/s41467-024-50267-3 (PMC11252381; doi:10.1038/s41467-024-50267-3)
Supplement: Supplementary file 7 — Source Data [file 41467_2024_50267_MOESM7_ESM.zip › source_data/figure 3.xlsx]

## Sheet: panel-a
Number	Region	Morphological measure (Freesurfer)	Subtype1 (n=1,131)		Subtype2 (n=709)		Subtype1 vs. Subtype2
			Mean	SD	Mean	SD	Cohen's d	t	Two-sided p	FWE
263	Left_bankssts_thickness	Cortical Thickness	0.179	1.088	0.21	1.069	-0.029	-0.594	0.5524
264	Left_caudalanteriorcingulate_thickness	Cortical Thickness	0.048	1.016	0.126	0.977	-0.078	-1.616	0.1063
265	Left_caudalmiddlefrontal_thickness	Cortical Thickness	0.362	1.056	0.215	1.082	0.138	2.879	0.004037
266	Left_cuneus_thickness	Cortical Thickness	0.079	0.962	0.027	1.044	0.052	1.093	0.2747
267	Left_entorhinal_thickness	Cortical Thickness	0.069	0.954	0.091	0.954	-0.023	-0.474	0.6352
268	Left_fusiform_thickness	Cortical Thickness	0.318	1.058	0.344	1.059	-0.025	-0.523	0.6009
269	Left_inferiorparietal_thickness	Cortical Thickness	0.311	1.086	0.213	1.099	0.09	1.881	0.06008
270	Left_inferiortemporal_thickness	Cortical Thickness	0.31	1.021	0.366	0.991	-0.055	-1.151	0.2499
271	Left_isthmuscingulate_thickness	Cortical Thickness	0.181	0.976	0.122	0.954	0.062	1.285	0.1991
272	Left_lateraloccipital_thickness	Cortical Thickness	0.216	1.061	0.153	1.094	0.058	1.21	0.2265
273	Left_lateralorbitofrontal_thickness	Cortical Thickness	0.277	1.012	0.217	1.033	0.059	1.239	0.2155
274	Left_lingual_thickness	Cortical Thickness	0.201	1.037	0.163	1.049	0.036	0.753	0.4515
275	Left_medialorbitofrontal_thickness	Cortical Thickness	0.161	1.004	0.119	0.999	0.041	0.863	0.3883
276	Left_middletemporal_thickness	Cortical Thickness	0.319	1.148	0.315	1.145	0.004	0.078	0.9382
277	Left_parahippocampal_thickness	Cortical Thickness	0.109	0.983	0.157	1.004	-0.048	-1.002	0.3164
278	Left_paracentral_thickness	Cortical Thickness	0.299	1.056	0.097	1.095	0.188	3.939	8.504e-05	*
279	Left_parsopercularis_thickness	Cortical Thickness	0.341	1.064	0.222	1.022	0.114	2.364	0.01819
280	Left_parsorbitalis_thickness	Cortical Thickness	0.227	0.958	0.137	1.075	0.089	1.875	0.06097
281	Left_parstriangularis_thickness	Cortical Thickness	0.327	0.954	0.174	1.021	0.154	3.246	0.001193
282	Left_pericalcarine_thickness	Cortical Thickness	-0.014	0.98	-0.05	0.964	0.037	0.776	0.4379
283	Left_postcentral_thickness	Cortical Thickness	0.3	1.067	0.236	1.012	0.061	1.272	0.2036
284	Left_posteriorcingulate_thickness	Cortical Thickness	0.194	0.989	0.115	1.093	0.076	1.606	0.1085
285	Left_precentral_thickness	Cortical Thickness	0.335	1.104	0.163	0.986	0.164	3.384	0.0007297
286	Left_precuneus_thickness	Cortical Thickness	0.308	1.046	0.158	1.097	0.14	2.927	0.003468
287	Left_rostralanteriorcingulate_thickness	Cortical Thickness	0.046	0.972	0.111	0.952	-0.068	-1.414	0.1576
288	Left_rostralmiddlefrontal_thickness	Cortical Thickness	0.345	1.004	0.264	1.033	0.079	1.658	0.09751
289	Left_superiorfrontal_thickness	Cortical Thickness	0.408	1.036	0.255	1.076	0.145	3.043	0.002375
290	Left_superiorparietal_thickness	Cortical Thickness	0.276	1.071	0.139	1.091	0.127	2.65	0.008113
291	Left_superiortemporal_thickness	Cortical Thickness	0.274	1.094	0.397	1.112	-0.112	-2.336	0.01962
292	Left_supramarginal_thickness	Cortical Thickness	0.348	1.089	0.275	1.092	0.067	1.404	0.1604
293	Left_frontalpole_thickness	Cortical Thickness	0.193	1.002	0.141	1.023	0.051	1.065	0.287
294	Left_temporalpole_thickness	Cortical Thickness	0.024	0.971	0.133	1.002	-0.111	-2.316	0.02064
295	Left_transversetemporal_thickness	Cortical Thickness	0.162	1.028	0.2	1.037	-0.037	-0.766	0.4439
296	Left_insula_thickness	Cortical Thickness	0.225	0.984	0.148	1.029	0.077	1.614	0.1066
297	Right_bankssts_thickness	Cortical Thickness	0.151	0.974	0.192	1.052	-0.04	-0.848	0.3966
298	Right_caudalanteriorcingulate_thickness	Cortical Thickness	0.037	0.996	0.134	1.031	-0.096	-2.009	0.04468
299	Right_caudalmiddlefrontal_thickness	Cortical Thickness	0.321	1.068	0.203	1.114	0.108	2.263	0.02374
300	Right_cuneus_thickness	Cortical Thickness	0.103	0.973	0.065	1.01	0.039	0.821	0.4119
301	Right_entorhinal_thickness	Cortical Thickness	0.094	0.974	0.1	1.017	-0.006	-0.129	0.8971
302	Right_fusiform_thickness	Cortical Thickness	0.313	1.028	0.409	1	-0.094	-1.965	0.04959
303	Right_inferiorparietal_thickness	Cortical Thickness	0.236	1.062	0.262	1.052	-0.024	-0.506	0.6126
304	Right_inferiortemporal_thickness	Cortical Thickness	0.272	1.096	0.351	1.058	-0.074	-1.537	0.1246
305	Right_isthmuscingulate_thickness	Cortical Thickness	0.194	0.976	0.21	0.99	-0.016	-0.332	0.7402
306	Right_lateraloccipital_thickness	Cortical Thickness	0.21	1.005	0.154	1.052	0.054	1.139	0.2549
307	Right_lateralorbitofrontal_thickness	Cortical Thickness	0.232	0.986	0.233	1.04	-0.001	-0.017	0.9862
308	Right_lingual_thickness	Cortical Thickness	0.139	0.973	0.166	0.967	-0.028	-0.588	0.5563
309	Right_medialorbitofrontal_thickness	Cortical Thickness	0.181	0.998	0.108	1.04	0.072	1.506	0.1323
310	Right_middletemporal_thickness	Cortical Thickness	0.222	1.084	0.314	1.15	-0.083	-1.734	0.08304
311	Right_parahippocampal_thickness	Cortical Thickness	0.121	1.022	0.234	1.028	-0.11	-2.3	0.02153
312	Right_paracentral_thickness	Cortical Thickness	0.333	1.085	0.142	1.075	0.177	3.687	0.0002335
313	Right_parsopercularis_thickness	Cortical Thickness	0.34	1.037	0.192	1.032	0.143	2.976	0.002956
314	Right_parsorbitalis_thickness	Cortical Thickness	0.216	1.04	0.168	1.092	0.046	0.956	0.3394
315	Right_parstriangularis_thickness	Cortical Thickness	0.273	1.017	0.169	1.149	0.096	2.033	0.04218
316	Right_pericalcarine_thickness	Cortical Thickness	-0.068	0.964	-0.038	1.017	-0.031	-0.645	0.5187
317	Right_postcentral_thickness	Cortical Thickness	0.193	1.065	0.182	0.992	0.011	0.218	0.8275
318	Right_posteriorcingulate_thickness	Cortical Thickness	0.221	0.965	0.202	1.072	0.018	0.385	0.7003
319	Right_precentral_thickness	Cortical Thickness	0.299	1.125	0.101	1.007	0.186	3.825	0.0001349	*
320	Right_precuneus_thickness	Cortical Thickness	0.325	1.034	0.17	1.083	0.146	3.072	0.002156
321	Right_rostralanteriorcingulate_thickness	Cortical Thickness	0	1.082	0.001	1.106	-0.001	-0.026	0.9795
322	Right_rostralmiddlefrontal_thickness	Cortical Thickness	0.265	1.036	0.245	1.036	0.019	0.405	0.6858
323	Right_superiorfrontal_thickness	Cortical Thickness	0.407	1.051	0.25	1.07	0.149	3.114	0.001874
324	Right_superiorparietal_thickness	Cortical Thickness	0.276	1.034	0.159	1.062	0.112	2.337	0.01957
325	Right_superiortemporal_thickness	Cortical Thickness	0.271	1.075	0.319	1.09	-0.045	-0.941	0.3468
326	Right_supramarginal_thickness	Cortical Thickness	0.299	1.098	0.24	1.135	0.053	1.108	0.2679
327	Right_frontalpole_thickness	Cortical Thickness	0.192	1.008	0.173	1.017	0.019	0.401	0.6882
328	Right_temporalpole_thickness	Cortical Thickness	0.047	0.979	0.173	1.036	-0.124	-2.612	0.009074
329	Right_transversetemporal_thickness	Cortical Thickness	0.216	1.012	0.231	1.056	-0.015	-0.311	0.7555
330	Right_insula_thickness	Cortical Thickness	0.273	0.983	0.189	1.008	0.084	1.748	0.08062

## Sheet: panel-b
Number	Region	Morphological measure (Freesurfer)	Subtype1 (n=1,131)		Subtype2 (n=709)		Subtype1 vs. Subtype2
			Mean	SD	Mean	SD	Cohen's d	t	Two-sided p	FWE
195	Left_bankssts_area	Cortical Surface Area	0.127	1.028	0.037	1.079	0.085	1.792	0.07324
196	Left_caudalanteriorcingulate_area	Cortical Surface Area	0.141	0.921	-0.016	0.997	0.164	3.449	0.0005764
197	Left_caudalmiddlefrontal_area	Cortical Surface Area	0.21	0.972	-0.12	1.057	0.325	6.857	9.547e-12	*
198	Left_cuneus_area	Cortical Surface Area	0.12	0.979	0.046	0.983	0.075	1.57	0.1166
199	Left_entorhinal_area	Cortical Surface Area	0.059	0.922	0.105	0.887	-0.052	-1.07	0.2846
200	Left_fusiform_area	Cortical Surface Area	0.177	1.083	0.119	1.057	0.054	1.128	0.2595
201	Left_inferiorparietal_area	Cortical Surface Area	0.162	1.033	-0.001	1.042	0.156	3.266	0.001111
202	Left_inferiortemporal_area	Cortical Surface Area	0.137	1.065	0.058	1.111	0.072	1.517	0.1295
203	Left_isthmuscingulate_area	Cortical Surface Area	0.063	0.839	-0.087	1.08	0.155	3.322	0.0009119
204	Left_lateraloccipital_area	Cortical Surface Area	0.165	0.988	0.061	0.988	0.105	2.2	0.02794
205	Left_lateralorbitofrontal_area	Cortical Surface Area	0.223	0.997	-0.06	1.008	0.282	5.888	4.624e-09	*
206	Left_lingual_area	Cortical Surface Area	0.082	1.011	0.087	1.012	-0.005	-0.105	0.9165
207	Left_medialorbitofrontal_area	Cortical Surface Area	0.096	1.025	-0.051	1.06	0.141	2.956	0.003157
208	Left_middletemporal_area	Cortical Surface Area	0.151	1.09	-0.02	1.114	0.155	3.248	0.001182
209	Left_parahippocampal_area	Cortical Surface Area	0.006	0.698	0.132	0.571	-0.197	-4.02	6.056e-05	*
210	Left_paracentral_area	Cortical Surface Area	0.132	0.952	-0.066	0.967	0.206	4.298	1.814e-05	*
211	Left_parsopercularis_area	Cortical Surface Area	0.189	0.986	-0.094	1.023	0.282	5.9	4.33e-09	*
212	Left_parsorbitalis_area	Cortical Surface Area	0.195	1.024	-0.041	1.015	0.232	4.84	1.408e-06	*
213	Left_parstriangularis_area	Cortical Surface Area	0.167	0.951	-0.091	1.04	0.259	5.47	5.112e-08	*
214	Left_pericalcarine_area	Cortical Surface Area	0.065	0.972	0.047	0.958	0.018	0.378	0.7056
215	Left_postcentral_area	Cortical Surface Area	0.232	1.003	-0.046	0.988	0.28	5.827	6.654e-09	*
216	Left_posteriorcingulate_area	Cortical Surface Area	0.162	0.953	-0.024	1.459	0.151	3.312	0.0009441
217	Left_precentral_area	Cortical Surface Area	0.22	0.977	0	0.99	0.224	4.682	3.054e-06	*
218	Left_precuneus_area	Cortical Surface Area	0.151	0.995	-0.087	1.034	0.234	4.905	1.016e-06	*
219	Left_rostralanteriorcingulate_area	Cortical Surface Area	0.197	0.904	0.02	0.947	0.192	4.026	5.895e-05	*
220	Left_rostralmiddlefrontal_area	Cortical Surface Area	0.15	1.027	-0.11	1.001	0.257	5.35	9.915e-08	*
221	Left_superiorfrontal_area	Cortical Surface Area	0.284	0.994	-0.113	1.07	0.384	8.084	1.11e-15	*
222	Left_superiorparietal_area	Cortical Surface Area	0.131	1.039	-0.12	1.016	0.244	5.072	4.341e-07	*
223	Left_superiortemporal_area	Cortical Surface Area	0.212	0.991	-0.013	1.074	0.217	4.57	5.199e-06	*
224	Left_supramarginal_area	Cortical Surface Area	0.172	0.986	-0.006	0.993	0.18	3.75	0.0001825
225	Left_frontalpole_area	Cortical Surface Area	0.065	1.027	-0.078	1.038	0.139	2.897	0.003818
226	Left_temporalpole_area	Cortical Surface Area	0.013	0.962	-0.01	1.03	0.022	0.468	0.6397
227	Left_transversetemporal_area	Cortical Surface Area	0.193	0.989	-0.065	1.09	0.248	5.223	1.962e-07	*
228	Left_insula_area	Cortical Surface Area	0.182	0.779	0.088	0.788	0.121	2.522	0.01177
229	Right_bankssts_area	Cortical Surface Area	0.18	1.028	0.01	1.107	0.159	3.343	0.0008458
230	Right_caudalanteriorcingulate_area	Cortical Surface Area	0.091	0.963	-0.027	1.087	0.115	2.436	0.01496
231	Right_caudalmiddlefrontal_area	Cortical Surface Area	0.168	0.962	-0.16	0.993	0.336	7.039	2.727e-12	*
232	Right_cuneus_area	Cortical Surface Area	0.137	0.937	0.015	0.929	0.13	2.718	0.00663
233	Right_entorhinal_area	Cortical Surface Area	0.004	0.932	0.037	0.998	-0.034	-0.707	0.4795
234	Right_fusiform_area	Cortical Surface Area	0.171	1.045	0.086	1.076	0.079	1.659	0.09731
235	Right_inferiorparietal_area	Cortical Surface Area	0.164	1.028	0.046	1.034	0.115	2.395	0.01671
236	Right_inferiortemporal_area	Cortical Surface Area	0.198	1.033	0.016	1.081	0.172	3.604	0.0003217
237	Right_isthmuscingulate_area	Cortical Surface Area	0.072	1.001	-0.107	1.246	0.158	3.379	0.0007439
238	Right_lateraloccipital_area	Cortical Surface Area	0.143	0.999	0.055	1.009	0.088	1.83	0.06748
239	Right_lateralorbitofrontal_area	Cortical Surface Area	0.185	1.041	-0.098	1.05	0.271	5.651	1.849e-08	*
240	Right_lingual_area	Cortical Surface Area	0.093	1	0.08	0.935	0.013	0.269	0.788
241	Right_medialorbitofrontal_area	Cortical Surface Area	0.202	0.935	0.03	1.013	0.176	3.709	0.0002146
242	Right_middletemporal_area	Cortical Surface Area	0.196	1.041	-0.031	1.079	0.214	4.487	7.66e-06	*
243	Right_parahippocampal_area	Cortical Surface Area	-0.024	1.027	0.199	0.919	-0.229	-4.713	2.625e-06	*
244	Right_paracentral_area	Cortical Surface Area	0.153	0.983	-0.028	0.976	0.184	3.845	0.0001246	*
245	Right_parsopercularis_area	Cortical Surface Area	0.18	0.996	-0.062	1.039	0.238	4.985	6.793e-07	*
246	Right_parsorbitalis_area	Cortical Surface Area	0.139	1.024	-0.044	1.042	0.177	3.698	0.0002234
247	Right_parstriangularis_area	Cortical Surface Area	0.164	1.027	-0.075	1.011	0.235	4.885	1.126e-06	*
248	Right_pericalcarine_area	Cortical Surface Area	0.094	0.949	0.023	0.909	0.076	1.582	0.1137
249	Right_postcentral_area	Cortical Surface Area	0.211	1.045	-0.101	1.028	0.301	6.272	4.419e-10	*
250	Right_posteriorcingulate_area	Cortical Surface Area	0.201	1.011	-0.038	1.524	0.185	4.043	5.488e-05	*
251	Right_precentral_area	Cortical Surface Area	0.197	0.991	-0.1	1.03	0.294	6.165	8.625e-10	*
252	Right_precuneus_area	Cortical Surface Area	0.179	1.039	-0.095	1.05	0.262	5.469	5.14e-08	*
253	Right_rostralanteriorcingulate_area	Cortical Surface Area	0.178	0.967	0.086	0.992	0.093	1.952	0.05111
254	Right_rostralmiddlefrontal_area	Cortical Surface Area	0.134	1.063	-0.064	0.994	0.192	3.97	7.46e-05	*
255	Right_superiorfrontal_area	Cortical Surface Area	0.229	1.063	-0.107	1.014	0.323	6.706	2.654e-11	*
256	Right_superiorparietal_area	Cortical Surface Area	0.164	1.052	-0.087	0.999	0.245	5.083	4.087e-07	*
257	Right_superiortemporal_area	Cortical Surface Area	0.184	1.092	-0.019	1.084	0.187	3.891	0.0001036	*
258	Right_supramarginal_area	Cortical Surface Area	0.192	1.014	-0.09	1.029	0.277	5.779	8.803e-09	*
259	Right_frontalpole_area	Cortical Surface Area	0.114	1.018	-0.028	1.025	0.139	2.907	0.003697
260	Right_temporalpole_area	Cortical Surface Area	-0.052	0.984	-0.043	0.958	-0.01	-0.198	0.843
261	Right_transversetemporal_area	Cortical Surface Area	0.202	0.994	-0.049	1.03	0.248	5.205	2.159e-07	*
262	Right_insula_area	Cortical Surface Area	0.141	0.689	0.101	0.737	0.056	1.182	0.2373

## Sheet: panel-c
Number	Region	Morphological measure (Freesurfer)	Subtype1 (n=1,131)		Subtype2 (n=709)		Subtype1 vs. Subtype2
			Mean	SD	Mean	SD	Cohen's d	t	Two-sided p	FWE
127	Left_bankssts_volume	Cortical volume	0.169	0.979	0.08	1.028	0.089	1.866	0.06225
128	Left_caudalanteriorcingulate_volume	Cortical volume	0.146	0.948	0.03	1.034	0.117	2.474	0.01346
129	Left_caudalmiddlefrontal_volume	Cortical volume	0.314	0.955	-0.066	1.075	0.374	7.912	4.33e-15	*
130	Left_cuneus_volume	Cortical volume	0.121	0.939	0.052	0.974	0.073	1.521	0.1284
131	Left_entorhinal_volume	Cortical volume	0.045	0.997	0.159	0.963	-0.116	-2.413	0.01594
132	Left_fusiform_volume	Cortical volume	0.286	1.071	0.21	1.039	0.072	1.496	0.1349
133	Left_inferiorparietal_volume	Cortical volume	0.267	0.995	0.066	1.016	0.2	4.188	2.943e-05	*
134	Left_inferiortemporal_volume	Cortical volume	0.251	1.05	0.183	1.029	0.065	1.362	0.1733
135	Left_isthmuscingulate_volume	Cortical volume	0.155	0.888	0.001	0.965	0.166	3.495	0.000485
136	Left_lateraloccipital_volume	Cortical volume	0.275	0.978	0.141	1.007	0.136	2.841	0.004552
137	Left_lateralorbitofrontal_volume	Cortical volume	0.368	1.003	0.009	1.046	0.35	7.347	3.036e-13	*
138	Left_lingual_volume	Cortical volume	0.16	0.989	0.158	1.017	0.002	0.045	0.9643
139	Left_medialorbitofrontal_volume	Cortical volume	0.177	0.984	-0.017	1.028	0.192	4.036	5.671e-05	*
140	Left_middletemporal_volume	Cortical volume	0.295	1.076	0.115	1.065	0.168	3.496	0.0004842
141	Left_parahippocampal_volume	Cortical volume	0.066	0.705	0.189	0.682	-0.177	-3.671	0.0002487
142	Left_paracentral_volume	Cortical volume	0.285	0.948	-0.007	1.008	0.299	6.282	4.175e-10	*
143	Left_parsopercularis_volume	Cortical volume	0.275	0.976	-0.037	0.994	0.316	6.614	4.903e-11	*
144	Left_parsorbitalis_volume	Cortical volume	0.249	1.053	-0.006	1.045	0.243	5.061	4.589e-07	*
145	Left_parstriangularis_volume	Cortical volume	0.265	0.952	-0.042	1.031	0.309	6.511	9.589e-11	*
146	Left_pericalcarine_volume	Cortical volume	0.033	0.958	-0.014	0.98	0.048	1.013	0.3111
147	Left_postcentral_volume	Cortical volume	0.387	0.969	0.074	1.004	0.317	6.645	3.97e-11	*
148	Left_posteriorcingulate_volume	Cortical volume	0.253	0.96	0.03	1.196	0.206	4.41	1.094e-05	*
149	Left_precentral_volume	Cortical volume	0.415	0.968	0.098	1.009	0.32	6.71	2.584e-11	*
150	Left_precuneus_volume	Cortical volume	0.281	0.986	-0.018	1.018	0.298	6.25	5.089e-10	*
151	Left_rostralanteriorcingulate_volume	Cortical volume	0.215	0.871	0.035	0.965	0.195	4.12	3.951e-05	*
152	Left_rostralmiddlefrontal_volume	Cortical volume	0.278	0.999	-0.021	0.964	0.305	6.34	2.879e-10	*
153	Left_superiorfrontal_volume	Cortical volume	0.485	0.973	-0.018	1.11	0.483	10.225	0	*
154	Left_superiorparietal_volume	Cortical volume	0.251	1.014	-0.064	1	0.312	6.507	9.845e-11	*
155	Left_superiortemporal_volume	Cortical volume	0.333	0.993	0.19	1.063	0.14	2.942	0.003306
156	Left_supramarginal_volume	Cortical volume	0.293	0.971	0.096	0.932	0.208	4.31	1.716e-05	*
157	Left_frontalpole_volume	Cortical volume	0.147	1.022	-0.003	1.038	0.146	3.043	0.002378
158	Left_temporalpole_volume	Cortical volume	0.01	0.982	0.051	0.987	-0.042	-0.874	0.3823
159	Left_transversetemporal_volume	Cortical volume	0.261	0.979	0.045	1.076	0.209	4.413	1.078e-05	*
160	Left_insula_volume	Cortical volume	0.288	0.736	0.157	0.759	0.175	3.669	0.0002501
161	Right_bankssts_volume	Cortical volume	0.232	1.035	0.084	1.112	0.137	2.891	0.00389
162	Right_caudalanteriorcingulate_volume	Cortical volume	0.119	0.978	0.028	1.099	0.088	1.852	0.06413
163	Right_caudalmiddlefrontal_volume	Cortical volume	0.275	0.928	-0.095	0.981	0.388	8.145	6.661e-16	*
164	Right_cuneus_volume	Cortical volume	0.16	0.917	0.062	0.951	0.104	2.187	0.02889
165	Right_entorhinal_volume	Cortical volume	0.039	0.987	0.11	0.991	-0.072	-1.5	0.1337
166	Right_fusiform_volume	Cortical volume	0.285	0.993	0.217	1.026	0.067	1.413	0.1578
167	Right_inferiorparietal_volume	Cortical volume	0.261	1.007	0.163	0.996	0.098	2.038	0.0417
168	Right_inferiortemporal_volume	Cortical volume	0.279	1.011	0.164	1.008	0.114	2.371	0.01786
169	Right_isthmuscingulate_volume	Cortical volume	0.183	0.985	0.034	1.061	0.146	3.069	0.002181
170	Right_lateraloccipital_volume	Cortical volume	0.266	0.984	0.145	1.039	0.12	2.51	0.01215
171	Right_lateralorbitofrontal_volume	Cortical volume	0.323	1.064	0	1.077	0.301	6.299	3.747e-10	*
172	Right_lingual_volume	Cortical volume	0.142	1.02	0.153	0.948	-0.011	-0.218	0.8277
173	Right_medialorbitofrontal_volume	Cortical volume	0.295	0.879	0.061	0.958	0.255	5.381	8.378e-08	*
174	Right_middletemporal_volume	Cortical volume	0.294	1.023	0.121	1.042	0.167	3.492	0.000491
175	Right_parahippocampal_volume	Cortical volume	0.057	1.033	0.321	0.967	-0.264	-5.474	5.002e-08	*
176	Right_paracentral_volume	Cortical volume	0.321	0.973	0.036	0.976	0.293	6.12	1.143e-09	*
177	Right_parsopercularis_volume	Cortical volume	0.273	0.997	-0.01	1.049	0.277	5.808	7.424e-09	*
178	Right_parsorbitalis_volume	Cortical volume	0.212	1.061	-0.001	1.114	0.196	4.104	4.244e-05	*
179	Right_parstriangularis_volume	Cortical volume	0.241	1.039	-0.033	1.04	0.264	5.509	4.113e-08	*
180	Right_pericalcarine_volume	Cortical volume	0.025	0.971	-0.036	0.988	0.063	1.315	0.1887
181	Right_postcentral_volume	Cortical volume	0.328	0.993	0.01	1.017	0.317	6.625	4.539e-11	*
182	Right_posteriorcingulate_volume	Cortical volume	0.312	1.017	0.051	1.319	0.222	4.764	2.05e-06	*
183	Right_precentral_volume	Cortical volume	0.376	1.042	-0.022	1.014	0.387	8.047	1.554e-15	*
184	Right_precuneus_volume	Cortical volume	0.314	1.043	-0.014	1.048	0.314	6.553	7.29e-11	*
185	Right_rostralanteriorcingulate_volume	Cortical volume	0.169	0.992	0.108	1.055	0.06	1.255	0.2096
186	Right_rostralmiddlefrontal_volume	Cortical volume	0.233	1.023	0.009	0.955	0.226	4.672	3.206e-06	*
187	Right_superiorfrontal_volume	Cortical volume	0.421	1.031	-0.023	1.027	0.432	9.009	0	*
188	Right_superiorparietal_volume	Cortical volume	0.282	1.015	-0.022	0.995	0.303	6.3	3.718e-10	*
189	Right_superiortemporal_volume	Cortical volume	0.323	1.097	0.158	1.093	0.15	3.136	0.001741
190	Right_supramarginal_volume	Cortical volume	0.31	1.039	0.001	1.044	0.297	6.203	6.819e-10	*
191	Right_frontalpole_volume	Cortical volume	0.182	1.029	0.043	1.012	0.136	2.839	0.004577
192	Right_temporalpole_volume	Cortical volume	-0.01	0.98	0.067	0.96	-0.079	-1.645	0.1002
193	Right_transversetemporal_volume	Cortical volume	0.31	0.998	0.099	1.047	0.206	4.325	1.609e-05	*
194	Right_insula_volume	Cortical volume	0.251	0.694	0.178	0.746	0.101	2.117	0.03437

## Sheet: panel-d
Number	Region	Morphological measure (Freesurfer)	Subtype1 (n=1,131)		Subtype2 (n=709)		Subtype1 vs. Subtype2
			Mean	SD	Mean	SD	Cohen's d	t	Two-sided p	FWE
1	Left_Lateral_Ventricle	Subcortical volume	-0.186	0.992	-0.459	1.355	0.23	4.971	7.297e-07	*
2	Left_Thalamus	Subcortical volume	0.196	1.123	0.449	1.09	-0.228	-4.745	2.251e-06	*
3	Left_Caudate	Subcortical volume	-0.264	1.034	0.279	1.073	-0.516	-10.815	0	*
4	Left_Putamen	Subcortical volume	-0.204	1.023	0.213	0.99	-0.415	-8.623	0	*
5	Left_Pallidum	Subcortical volume	-0.273	0.987	0.083	0.931	-0.371	-7.699	2.232e-14	*
6	Left_Hippocampus	Subcortical volume	0.169	0.988	0.586	0.821	-0.46	-9.393	0	*
7	Left_Amygdala	Subcortical volume	0.096	0.968	0.399	0.897	-0.325	-6.724	2.358e-11	*
8	Left_Accumbens_area	Subcortical volume	0.08	1.04	0.383	1.051	-0.29	-6.056	1.691e-09	*
9	Right_Lateral_Ventricle	Subcortical volume	-0.206	1.143	-0.429	1.317	0.181	3.835	0.0001297	*
10	Right_Thalamus	Subcortical volume	0.224	1.132	0.457	1.147	-0.205	-4.279	1.97e-05	*
11	Right_Caudate	Subcortical volume	-0.268	1.061	0.24	1.109	-0.468	-9.82	0	*
12	Right_Putamen	Subcortical volume	-0.211	0.983	0.181	1.04	-0.388	-8.144	6.661e-16	*
13	Right_Pallidum	Subcortical volume	-0.291	0.985	0.051	0.987	-0.347	-7.245	6.323e-13	*
14	Right_Hippocampus	Subcortical volume	0.152	1.041	0.594	0.918	-0.449	-9.246	0	*
15	Right_Amygdala	Subcortical volume	0.005	1.004	0.37	0.92	-0.379	-7.825	8.438e-15	*
16	Right_Accumbens_area	Subcortical volume	0.083	0.937	0.377	0.989	-0.305	-6.402	1.941e-10	*
