# Supplementary material for: Neurostructural subgroup in 4291 individuals with schizophrenia identified using the subtype and stage inference algorithm
Source: Nat Commun. 2024 Jul 17;15:5996. doi: 10.1038/s41467-024-50267-3 (PMC11252381; doi:10.1038/s41467-024-50267-3)
Supplement: Supplementary file 7 — Source Data [file 41467_2024_50267_MOESM7_ESM.zip › source_data/figure 4.xlsx]

## Sheet: Sheet1
		Subtype 1			Subtype 2
		N	mean	se	N	mean	se
Positive subscale	Early	579	19.48	0.268	347	19.61	0.343
	Middle	362	15.96	0.351	216	16	0.454
	Late	400	16.69	0.35	282	15.24	0.367
Negative subscale	Early	579	16.8	0.302	347	17.3	0.398
	Middle	362	17.43	0.391	216	17.06	0.508
	Late	400	18.28	0.386	282	17.39	0.449
General subscale	Early	579	37.57	0.416	347	37.65	0.582
	Middle	362	34.14	0.641	216	33.74	0.842
	Late	400	35.27	0.667	282	32.74	0.717
Depression & Anxiet	Early	377	11.23	0.189	220	11.4	0.268
	Middle	144	11.68	0.349	86	10.77	0.474
	Late	166	12.54	0.379	109	11.28	0.467
Cognitive dimension	Early	377	10.06	0.191	220	10.25	0.255
	Middle	144	10.76	0.337	86	10.85	0.418
	Late	166	12	0.358	109	11.36	0.453
Excitement	Early	377	8.82	0.176	220	8.74	0.223
	Middle	144	7.87	0.274	86	7.76	0.367
	Late	166	8.19	0.264	109	7.78	0.351
